# Supplementary material for: Evaluating risk factors associated with COVID-19 infections among vaccinated people early in the U.S. vaccination campaign: an observational study of five states, January–March 2021
Source: BMC Infect Dis. 2022 Sep 1;22:718. doi: 10.1186/s12879-022-07702-x (PMC9434543; doi:10.1186/s12879-022-07702-x)
Supplement: Supplementary file 2 — Additional file 2. COVID-19 vaccine breakthrough case data and vaccinated population data used for analyses, stratified by state, vaccine manufacturer, age category, sex, week of second vaccine dose, case count, and person-weeks at risk. [file 12879_2022_7702_MOESM2_ESM.xlsx]

## Sheet: Cases
State	Sex	Vaxmanufacturer	SecondVaxDoseWeek	Agecategory	WeekofPositiveTest
AK	F	Pfizer/BioNTech	Feb15-21	16-49	Mar01-07
AK	M	Pfizer/BioNTech	Feb08-14	16-49	Mar29-Apr4
CO	F	Pfizer/BioNTech	Feb08-14	16-49	Mar15-21
AK	M	Pfizer/BioNTech	Feb08-14	16-49	Mar22-28
IN	F	Pfizer/BioNTech	Jan11-17	16-49	Feb08-14
IN	M	Pfizer/BioNTech	Jan11-17	16-49	Feb22-28
KY	F	Pfizer/BioNTech	Feb15-21	16-49	Mar15-21
TN	F	Moderna	Feb22-28	16-49	Mar29-Apr4
TN	M	Moderna	Jan25-31	16-49	Mar01-07
KY	F	Pfizer/BioNTech	Jan11-17	16-49	Feb22-28
IN	F	Pfizer/BioNTech	Jan11-17	16-49	Mar15-21
CO	F	Pfizer/BioNTech	Jan11-17	16-49	Feb01-07
IN	F	Pfizer/BioNTech	Feb15-21	16-49	Mar29-Apr4
AK	F	Pfizer/BioNTech	Jan04-10	16-49	Mar29-Apr4
TN	M	Pfizer/BioNTech	Jan25-31	16-49	Mar22-28
TN	F	Moderna	Feb22-28	16-49	Mar08-14
IN	F	Moderna	Feb08-14	16-49	Mar29-Apr4
KY	F	Pfizer/BioNTech	Jan04-10	16-49	Feb01-07
IN	F	Moderna	Feb01-07	16-49	Mar08-14
IN	F	Pfizer/BioNTech	Jan18-24	16-49	Mar01-07
CO	F	Moderna	Jan18-24	16-49	Feb01-07
AK	M	Pfizer/BioNTech	Jan25-31	16-49	Mar22-28
IN	F	Pfizer/BioNTech	Jan25-31	16-49	Mar01-07
KY	F	Moderna	Feb22-28	16-49	Mar22-28
AK	F	Pfizer/BioNTech	Feb01-07	16-49	Feb22-28
CO	F	Moderna	Feb22-28	16-49	Mar08-14
TN	F	Pfizer/BioNTech	Jan25-31	16-49	Mar15-21
CO	M	Pfizer/BioNTech	Jan04-10	16-49	Mar15-21
CO	F	Pfizer/BioNTech	Feb01-07	16-49	Mar15-21
CO	F	Pfizer/BioNTech	Feb22-28	16-49	Mar22-28
CO	F	Pfizer/BioNTech	Jan18-24	16-49	Feb15-21
IN	F	Moderna	Feb01-07	16-49	Feb22-28
IN	M	Moderna	Feb08-14	16-49	Feb22-28
CO	M	Moderna	Feb01-07	16-49	Mar08-14
TN	F	Pfizer/BioNTech	Feb08-14	16-49	Mar01-07
TN	F	Pfizer/BioNTech	Jan25-31	16-49	Mar01-07
KY	F	Pfizer/BioNTech	Feb08-14	16-49	Mar29-Apr4
TN	F	Pfizer/BioNTech	Jan25-31	16-49	Feb22-28
KY	M	Moderna	Feb15-21	16-49	Mar29-Apr4
TN	M	Pfizer/BioNTech	Jan18-24	16-49	Feb08-14
IN	M	Pfizer/BioNTech	Jan04-10	16-49	Mar08-14
CO	M	Moderna	Jan25-31	16-49	Mar15-21
AK	M	Pfizer/BioNTech	Jan04-10	16-49	Feb01-07
CO	F	Pfizer/BioNTech	Feb01-07	16-49	Feb22-28
TN	F	Pfizer/BioNTech	Jan11-17	16-49	Feb22-28
KY	M	Moderna	Feb08-14	16-49	Mar01-07
KY	M	Moderna	Feb01-07	16-49	Mar01-07
CO	F	Moderna	Jan18-24	16-49	Mar22-28
TN	F	Pfizer/BioNTech	Jan25-31	16-49	Mar29-Apr4
TN	F	Pfizer/BioNTech	Jan11-17	16-49	Feb01-07
IN	F	Pfizer/BioNTech	Jan25-31	16-49	Mar08-14
KY	F	Pfizer/BioNTech	Jan18-24	16-49	Feb15-21
CO	F	Pfizer/BioNTech	Jan04-10	16-49	Jan25-31
CO	F	Pfizer/BioNTech	Feb15-21	16-49	Mar01-07
CO	F	Moderna	Feb01-07	16-49	Feb22-28
TN	M	Pfizer/BioNTech	Jan18-24	16-49	Mar22-28
TN	F	Pfizer/BioNTech	Feb01-07	16-49	Mar22-28
TN	F	Pfizer/BioNTech	Feb08-14	16-49	Mar29-Apr4
CO	M	Pfizer/BioNTech	Jan04-10	16-49	Mar29-Apr4
KY	F	Moderna	Feb08-14	16-49	Mar29-Apr4
CO	F	Pfizer/BioNTech	Feb01-07	16-49	Mar01-07
KY	F	Moderna	Feb22-28	16-49	Mar22-28
IN	F	Pfizer/BioNTech	Jan11-17	16-49	Feb08-14
TN	F	Pfizer/BioNTech	Jan25-31	16-49	Mar15-21
TN	F	Pfizer/BioNTech	Jan18-24	16-49	Feb22-28
KY	M	Pfizer/BioNTech	Feb01-07	16-49	Feb15-21
CO	F	Pfizer/BioNTech	Jan04-10	16-49	Jan25-31
TN	F	Pfizer/BioNTech	Jan11-17	16-49	Feb15-21
CO	F	Moderna	Feb01-07	16-49	Feb22-28
TN	M	Pfizer/BioNTech	Feb08-14	16-49	Mar15-21
TN	M	Pfizer/BioNTech	Feb01-07	16-49	Mar08-14
AK	F	Pfizer/BioNTech	Jan04-10	16-49	Feb08-14
AK	F	Pfizer/BioNTech	Feb08-14	16-49	Mar08-14
CO	F	Moderna	Feb15-21	16-49	Mar01-07
KY	F	Moderna	Jan25-31	16-49	Feb15-21
IN	F	Pfizer/BioNTech	Feb08-14	16-49	Mar15-21
KY	F	Pfizer/BioNTech	Jan11-17	16-49	Feb22-28
AK	M	Pfizer/BioNTech	Jan04-10	16-49	Feb22-28
AK	M	Pfizer/BioNTech	Jan11-17	16-49	Jan25-31
TN	F	Pfizer/BioNTech	Feb01-07	16-49	Mar29-Apr4
AK	M	Moderna	Feb01-07	16-49	Mar15-21
IN	F	Pfizer/BioNTech	Jan25-31	16-49	Mar15-21
CO	M	Moderna	Jan18-24	16-49	Mar29-Apr4
KY	F	Moderna	Feb08-14	16-49	Mar01-07
CO	F	Moderna	Feb15-21	16-49	Mar15-21
TN	M	Pfizer/BioNTech	Jan11-17	16-49	Feb08-14
IN	F	Pfizer/BioNTech	Jan18-24	16-49	Mar22-28
AK	M	Pfizer/BioNTech	Jan04-10	16-49	Feb01-07
KY	F	Pfizer/BioNTech	Jan25-31	16-49	Mar08-14
KY	F	Moderna	Jan25-31	16-49	Mar01-07
KY	M	Moderna	Jan25-31	16-49	Feb22-28
CO	F	Pfizer/BioNTech	Jan25-31	16-49	Feb15-21
TN	M	Pfizer/BioNTech	Jan25-31	16-49	Mar15-21
CO	F	Pfizer/BioNTech	Feb15-21	16-49	Mar29-Apr4
CO	F	Moderna	Jan25-31	16-49	Mar08-14
KY	M	Moderna	Jan18-24	16-49	Mar15-21
CO	U	Moderna	Feb01-07	S	Mar15-21
IN	M	Pfizer/BioNTech	Feb15-21	16-49	Mar15-21
CO	F	Pfizer/BioNTech	Feb15-21	16-49	Mar01-07
CO	M	Pfizer/BioNTech	Jan04-10	16-49	Jan18-24
IN	F	Moderna	Jan25-31	16-49	Mar01-07
KY	F	Pfizer/BioNTech	Feb01-07	16-49	Mar01-07
TN	F	Pfizer/BioNTech	Jan11-17	16-49	Feb08-14
IN	F	Pfizer/BioNTech	Jan18-24	16-49	Mar01-07
IN	F	Pfizer/BioNTech	Jan18-24	16-49	Feb22-28
CO	M	Pfizer/BioNTech	Feb08-14	16-49	Mar01-07
TN	F	Pfizer/BioNTech	Jan04-10	16-49	Mar08-14
TN	F	Pfizer/BioNTech	Feb01-07	16-49	Mar08-14
CO	M	Pfizer/BioNTech	Feb01-07	16-49	Mar22-28
CO	F	Pfizer/BioNTech	Jan18-24	16-49	Feb15-21
TN	F	Pfizer/BioNTech	Jan04-10	16-49	Feb01-07
KY	M	Pfizer/BioNTech	Jan25-31	16-49	Mar15-21
KY	F	Pfizer/BioNTech	Jan04-10	16-49	Mar08-14
IN	M	Pfizer/BioNTech	Feb22-28	16-49	Mar15-21
CO	M	Moderna	Jan25-31	16-49	Mar22-28
IN	F	Moderna	Feb01-07	16-49	Mar29-Apr4
CO	F	Pfizer/BioNTech	Jan04-10	16-49	Mar15-21
AK	F	Pfizer/BioNTech	Jan25-31	16-49	Mar22-28
IN	F	Moderna	Jan25-31	16-49	Feb15-21
KY	F	Pfizer/BioNTech	Jan18-24	16-49	Mar15-21
TN	F	Pfizer/BioNTech	Jan04-10	16-49	Feb08-14
IN	F	Pfizer/BioNTech	Jan11-17	16-49	Feb08-14
AK	F	Pfizer/BioNTech	Feb15-21	16-49	Mar08-14
CO	F	Pfizer/BioNTech	Jan11-17	16-49	Feb08-14
CO	M	Pfizer/BioNTech	Jan18-24	16-49	Feb08-14
IN	F	Pfizer/BioNTech	Jan11-17	16-49	Feb01-07
AK	F	Pfizer/BioNTech	Feb01-07	16-49	Mar08-14
KY	F	Pfizer/BioNTech	Jan04-10	16-49	Feb01-07
TN	F	Pfizer/BioNTech	Feb01-07	16-49	Mar08-14
CO	F	Pfizer/BioNTech	Jan04-10	16-49	Mar22-28
CO	F	Pfizer/BioNTech	Jan18-24	16-49	Mar22-28
TN	F	Moderna	Jan18-24	16-49	Mar08-14
IN	F	Pfizer/BioNTech	Feb01-07	16-49	Mar08-14
TN	F	Pfizer/BioNTech	Jan11-17	16-49	Feb01-07
CO	M	Moderna	Jan18-24	16-49	Feb22-28
TN	F	Pfizer/BioNTech	Jan18-24	16-49	Feb08-14
CO	F	Moderna	Feb01-07	16-49	Feb22-28
TN	F	Moderna	Jan25-31	16-49	Feb22-28
CO	M	Moderna	Feb15-21	16-49	Mar29-Apr4
CO	F	Pfizer/BioNTech	Jan04-10	16-49	Jan25-31
CO	F	Moderna	Jan25-31	16-49	Mar29-Apr4
CO	F	Pfizer/BioNTech	Jan18-24	16-49	Feb08-14
IN	M	Moderna	Jan25-31	16-49	Mar15-21
IN	F	Pfizer/BioNTech	Jan11-17	16-49	Mar22-28
CO	F	Pfizer/BioNTech	Jan25-31	16-49	Mar15-21
TN	F	Pfizer/BioNTech	Jan11-17	16-49	Mar08-14
AK	F	Pfizer/BioNTech	Jan11-17	16-49	Mar22-28
CO	F	Moderna	Feb08-14	16-49	Mar22-28
CO	U	Pfizer/BioNTech	Jan11-17	S	Mar15-21
CO	F	Pfizer/BioNTech	Feb15-21	16-49	Mar22-28
TN	F	Pfizer/BioNTech	Jan25-31	16-49	Mar08-14
CO	F	Pfizer/BioNTech	Feb01-07	16-49	Mar22-28
AK	M	Pfizer/BioNTech	Jan11-17	16-49	Feb15-21
KY	M	Pfizer/BioNTech	Jan18-24	16-49	Feb15-21
KY	M	Pfizer/BioNTech	Jan18-24	16-49	Feb15-21
TN	F	Moderna	Feb01-07	16-49	Feb22-28
TN	F	Pfizer/BioNTech	Jan18-24	16-49	Feb01-07
TN	F	Pfizer/BioNTech	Jan11-17	16-49	Mar15-21
CO	F	Pfizer/BioNTech	Jan11-17	16-49	Feb15-21
TN	F	Pfizer/BioNTech	Jan04-10	16-49	Mar08-14
IN	F	Pfizer/BioNTech	Jan04-10	16-49	Feb22-28
TN	F	Pfizer/BioNTech	Jan18-24	16-49	Feb01-07
KY	M	Moderna	Feb01-07	16-49	Mar29-Apr4
AK	F	Pfizer/BioNTech	Feb08-14	16-49	Mar15-21
KY	M	Pfizer/BioNTech	Jan11-17	16-49	Mar15-21
TN	F	Pfizer/BioNTech	Feb01-07	16-49	Mar01-07
TN	F	Pfizer/BioNTech	Feb01-07	16-49	Mar01-07
CO	F	Pfizer/BioNTech	Jan25-31	16-49	Mar29-Apr4
CO	F	Pfizer/BioNTech	Jan25-31	16-49	Feb15-21
CO	F	Moderna	Feb08-14	16-49	Mar29-Apr4
TN	F	Pfizer/BioNTech	Jan04-10	16-49	Mar01-07
IN	M	Pfizer/BioNTech	Jan04-10	16-49	Mar08-14
CO	M	Moderna	Feb22-28	16-49	Mar22-28
KY	F	Moderna	Feb01-07	16-49	Mar15-21
AK	M	Moderna	Feb08-14	16-49	Mar22-28
AK	F	Pfizer/BioNTech	Feb15-21	16-49	Mar01-07
CO	F	Moderna	Jan18-24	16-49	Feb15-21
TN	F	Moderna	Jan25-31	16-49	Feb22-28
TN	F	Moderna	Jan18-24	16-49	Mar01-07
IN	F	Pfizer/BioNTech	Jan11-17	16-49	Feb08-14
CO	F	Pfizer/BioNTech	Jan11-17	16-49	Mar15-21
KY	F	Moderna	Feb01-07	16-49	Feb15-21
AK	F	Pfizer/BioNTech	Jan25-31	16-49	Mar01-07
AK	F	Pfizer/BioNTech	Jan11-17	16-49	Feb01-07
AK	F	Pfizer/BioNTech	Feb01-07	16-49	Mar15-21
KY	F	Pfizer/BioNTech	Jan11-17	16-49	Feb15-21
IN	F	Pfizer/BioNTech	Jan11-17	16-49	Feb08-14
TN	F	Moderna	Jan25-31	16-49	Mar15-21
TN	F	Pfizer/BioNTech	Feb15-21	16-49	Mar08-14
IN	F	Pfizer/BioNTech	Jan18-24	16-49	Feb15-21
IN	F	Pfizer/BioNTech	Jan18-24	16-49	Feb15-21
TN	M	Moderna	Jan18-24	16-49	Mar29-Apr4
CO	F	Pfizer/BioNTech	Jan04-10	16-49	Feb15-21
AK	F	Moderna	Feb15-21	16-49	Mar15-21
TN	F	Pfizer/BioNTech	Feb08-14	16-49	Mar22-28
CO	M	Pfizer/BioNTech	Feb08-14	16-49	Mar08-14
TN	F	Pfizer/BioNTech	Jan18-24	16-49	Feb08-14
IN	F	Pfizer/BioNTech	Jan11-17	16-49	Mar22-28
KY	F	Pfizer/BioNTech	Feb08-14	16-49	Mar01-07
AK	F	Moderna	Feb01-07	16-49	Feb15-21
KY	M	Pfizer/BioNTech	Jan11-17	16-49	Mar15-21
CO	F	Pfizer/BioNTech	Jan11-17	16-49	Mar15-21
KY	F	Moderna	Feb15-21	16-49	Mar01-07
CO	F	Pfizer/BioNTech	Jan18-24	16-49	Mar01-07
KY	F	Moderna	Jan25-31	16-49	Mar01-07
CO	F	Pfizer/BioNTech	Jan04-10	16-49	Jan25-31
IN	F	Pfizer/BioNTech	Jan11-17	16-49	Feb22-28
IN	F	Pfizer/BioNTech	Jan11-17	16-49	Jan25-31
CO	F	Pfizer/BioNTech	Feb01-07	16-49	Mar08-14
TN	M	Moderna	Jan25-31	16-49	Mar01-07
TN	F	Pfizer/BioNTech	Jan04-10	16-49	Feb01-07
CO	M	Pfizer/BioNTech	Jan04-10	16-49	Feb15-21
IN	F	Pfizer/BioNTech	Jan11-17	16-49	Mar01-07
TN	F	Moderna	Jan25-31	16-49	Feb08-14
IN	F	Pfizer/BioNTech	Jan04-10	16-49	Feb01-07
IN	M	Moderna	Jan25-31	16-49	Feb15-21
KY	F	Pfizer/BioNTech	Jan25-31	16-49	Mar01-07
KY	F	Moderna	Jan25-31	16-49	Mar08-14
KY	F	Pfizer/BioNTech	Jan04-10	16-49	Mar29-Apr4
CO	M	Pfizer/BioNTech	Jan04-10	16-49	Feb01-07
TN	F	Pfizer/BioNTech	Feb01-07	16-49	Mar08-14
KY	F	Pfizer/BioNTech	Jan11-17	16-49	Mar01-07
CO	F	Pfizer/BioNTech	Jan18-24	16-49	Mar22-28
CO	F	Moderna	Feb08-14	16-49	Mar22-28
IN	F	Pfizer/BioNTech	Jan25-31	16-49	Mar08-14
TN	F	Pfizer/BioNTech	Jan18-24	16-49	Mar22-28
KY	M	Moderna	Jan18-24	16-49	Feb22-28
TN	F	Pfizer/BioNTech	Jan04-10	16-49	Feb08-14
TN	M	Pfizer/BioNTech	Jan18-24	16-49	Mar08-14
CO	F	Moderna	Jan18-24	16-49	Mar15-21
CO	F	Pfizer/BioNTech	Feb01-07	16-49	Feb22-28
AK	F	Pfizer/BioNTech	Feb15-21	16-49	Mar08-14
KY	F	Moderna	Feb08-14	16-49	Mar01-07
AK	M	Pfizer/BioNTech	Jan04-10	16-49	Mar29-Apr4
IN	F	Moderna	Jan25-31	16-49	Feb15-21
KY	F	Pfizer/BioNTech	Jan04-10	16-49	Feb15-21
CO	M	Pfizer/BioNTech	Jan04-10	16-49	Mar08-14
CO	F	Pfizer/BioNTech	Jan04-10	16-49	Mar15-21
TN	F	Pfizer/BioNTech	Jan11-17	16-49	Feb15-21
TN	F	Moderna	Jan25-31	16-49	Mar29-Apr4
CO	F	Pfizer/BioNTech	Jan04-10	16-49	Mar22-28
IN	M	Pfizer/BioNTech	Jan11-17	16-49	Feb08-14
CO	F	Pfizer/BioNTech	Jan25-31	16-49	Mar01-07
AK	F	Pfizer/BioNTech	Jan04-10	16-49	Feb15-21
CO	F	Pfizer/BioNTech	Feb01-07	16-49	Mar29-Apr4
IN	M	Moderna	Feb01-07	16-49	Mar22-28
KY	F	Pfizer/BioNTech	Feb01-07	16-49	Feb22-28
TN	M	Pfizer/BioNTech	Feb01-07	16-49	Mar22-28
CO	F	Pfizer/BioNTech	Jan18-24	16-49	Mar29-Apr4
IN	F	Pfizer/BioNTech	Jan25-31	16-49	Feb22-28
KY	M	Pfizer/BioNTech	Jan04-10	16-49	Feb08-14
TN	F	Pfizer/BioNTech	Feb22-28	16-49	Mar08-14
AK	F	Pfizer/BioNTech	Jan11-17	16-49	Feb08-14
CO	F	Moderna	Jan25-31	16-49	Feb15-21
IN	F	Pfizer/BioNTech	Jan11-17	16-49	Feb22-28
AK	M	Pfizer/BioNTech	Jan04-10	16-49	Mar22-28
IN	M	Pfizer/BioNTech	Jan18-24	16-49	Feb01-07
CO	M	Pfizer/BioNTech	Feb01-07	16-49	Feb15-21
AK	F	Pfizer/BioNTech	Jan04-10	16-49	Mar08-14
TN	M	Pfizer/BioNTech	Feb01-07	16-49	Mar08-14
TN	F	Pfizer/BioNTech	Jan04-10	16-49	Feb08-14
IN	F	Pfizer/BioNTech	Jan18-24	16-49	Feb15-21
TN	F	Pfizer/BioNTech	Jan11-17	16-49	Feb22-28
TN	F	Pfizer/BioNTech	Jan04-10	16-49	Mar08-14
CO	F	Moderna	Jan25-31	16-49	Feb22-28
KY	F	Pfizer/BioNTech	Jan04-10	16-49	Jan18-24
KY	F	Pfizer/BioNTech	Feb15-21	16-49	Mar15-21
IN	F	Pfizer/BioNTech	Jan04-10	16-49	Jan25-31
CO	M	Moderna	Feb01-07	16-49	Mar08-14
KY	M	Moderna	Jan18-24	16-49	Feb22-28
AK	M	Pfizer/BioNTech	Jan04-10	16-49	Feb15-21
AK	M	Pfizer/BioNTech	Jan18-24	16-49	Mar15-21
KY	M	Moderna	Feb08-14	16-49	Mar08-14
CO	F	Pfizer/BioNTech	Jan18-24	16-49	Feb15-21
IN	F	Pfizer/BioNTech	Jan25-31	16-49	Feb22-28
AK	M	Pfizer/BioNTech	Jan11-17	16-49	Mar15-21
KY	M	Moderna	Jan25-31	16-49	Mar01-07
TN	F	Pfizer/BioNTech	Jan04-10	16-49	Feb01-07
TN	M	Pfizer/BioNTech	Jan18-24	16-49	Mar29-Apr4
CO	F	Moderna	Feb08-14	16-49	Feb22-28
CO	F	Pfizer/BioNTech	Jan11-17	16-49	Feb15-21
KY	F	Pfizer/BioNTech	Feb01-07	16-49	Feb22-28
TN	F	Pfizer/BioNTech	Jan04-10	16-49	Mar01-07
CO	M	Pfizer/BioNTech	Jan04-10	16-49	Feb22-28
IN	M	Pfizer/BioNTech	Feb22-28	16-49	Mar08-14
TN	F	Pfizer/BioNTech	Jan11-17	16-49	Mar15-21
KY	F	Moderna	Jan25-31	16-49	Mar08-14
KY	F	Pfizer/BioNTech	Jan11-17	16-49	Mar22-28
CO	M	Moderna	Feb01-07	16-49	Feb15-21
CO	M	Pfizer/BioNTech	Feb01-07	16-49	Mar01-07
IN	F	Pfizer/BioNTech	Jan04-10	16-49	Mar15-21
KY	F	Pfizer/BioNTech	Jan04-10	16-49	Mar22-28
CO	F	Moderna	Jan25-31	16-49	Mar01-07
KY	F	Pfizer/BioNTech	Feb01-07	16-49	Mar15-21
CO	F	Moderna	Jan25-31	16-49	Mar22-28
AK	M	Pfizer/BioNTech	Jan04-10	16-49	Mar08-14
CO	F	Pfizer/BioNTech	Jan11-17	16-49	Mar22-28
AK	F	Pfizer/BioNTech	Jan25-31	16-49	Mar15-21
CO	F	Pfizer/BioNTech	Jan04-10	16-49	Feb22-28
IN	F	Pfizer/BioNTech	Jan04-10	16-49	Mar15-21
CO	F	Pfizer/BioNTech	Jan04-10	16-49	Mar22-28
TN	F	Moderna	Jan25-31	16-49	Feb22-28
TN	F	Pfizer/BioNTech	Jan04-10	16-49	Feb01-07
AK	M	Pfizer/BioNTech	Jan18-24	16-49	Feb15-21
KY	F	Pfizer/BioNTech	Jan25-31	16-49	Feb22-28
TN	F	Moderna	Jan18-24	16-49	Feb22-28
AK	F	Moderna	Jan25-31	16-49	Feb22-28
IN	M	Moderna	Feb08-14	16-49	Mar08-14
KY	F	Moderna	Feb08-14	16-49	Mar08-14
TN	F	Moderna	Feb01-07	16-49	Mar01-07
TN	F	Moderna	Jan25-31	16-49	Mar22-28
TN	M	Pfizer/BioNTech	Jan18-24	16-49	Feb01-07
IN	F	Pfizer/BioNTech	Jan25-31	16-49	Feb08-14
IN	F	Moderna	Jan25-31	16-49	Mar08-14
IN	F	Pfizer/BioNTech	Jan18-24	16-49	Feb01-07
IN	F	Moderna	Feb01-07	16-49	Mar01-07
IN	F	Moderna	Feb01-07	16-49	Mar15-21
IN	F	Moderna	Jan25-31	16-49	Feb22-28
TN	F	Pfizer/BioNTech	Jan18-24	16-49	Mar22-28
IN	F	Pfizer/BioNTech	Jan11-17	16-49	Mar22-28
CO	F	Pfizer/BioNTech	Jan04-10	16-49	Feb15-21
CO	F	Moderna	Jan25-31	16-49	Mar08-14
KY	M	Pfizer/BioNTech	Jan25-31	16-49	Mar08-14
CO	F	Moderna	Feb01-07	16-49	Mar22-28
AK	F	Pfizer/BioNTech	Jan11-17	16-49	Mar01-07
KY	F	Moderna	Jan25-31	16-49	Mar08-14
CO	F	Pfizer/BioNTech	Jan04-10	16-49	Feb08-14
CO	F	Pfizer/BioNTech	Jan04-10	16-49	Mar15-21
TN	F	Pfizer/BioNTech	Jan25-31	16-49	Mar22-28
AK	F	Pfizer/BioNTech	Jan25-31	16-49	Mar15-21
TN	F	Moderna	Feb01-07	16-49	Mar01-07
TN	F	Moderna	Feb22-28	16-49	Mar29-Apr4
AK	F	Pfizer/BioNTech	Feb01-07	16-49	Mar22-28
CO	F	Pfizer/BioNTech	Jan04-10	16-49	Feb22-28
KY	F	Pfizer/BioNTech	Jan04-10	16-49	Feb15-21
KY	F	Pfizer/BioNTech	Feb08-14	16-49	Mar29-Apr4
TN	F	Moderna	Feb08-14	16-49	Mar29-Apr4
CO	M	Pfizer/BioNTech	Jan11-17	16-49	Feb15-21
IN	F	Pfizer/BioNTech	Jan11-17	16-49	Mar22-28
IN	M	Pfizer/BioNTech	Feb01-07	16-49	Mar01-07
TN	M	Pfizer/BioNTech	Jan25-31	16-49	Feb15-21
CO	F	Pfizer/BioNTech	Jan25-31	16-49	Mar22-28
CO	F	Pfizer/BioNTech	Jan04-10	16-49	Mar01-07
TN	F	Pfizer/BioNTech	Jan25-31	16-49	Mar22-28
TN	F	Pfizer/BioNTech	Jan11-17	16-49	Mar22-28
AK	M	Pfizer/BioNTech	Jan11-17	16-49	Feb01-07
AK	F	Pfizer/BioNTech	Jan11-17	16-49	Feb01-07
AK	M	Pfizer/BioNTech	Jan04-10	16-49	Mar15-21
IN	F	Pfizer/BioNTech	Jan25-31	16-49	Mar15-21
CO	F	Pfizer/BioNTech	Feb01-07	16-49	Feb22-28
TN	F	Moderna	Feb01-07	16-49	Mar01-07
TN	F	Moderna	Jan25-31	16-49	Mar22-28
CO	F	Moderna	Jan25-31	16-49	Mar15-21
IN	F	Pfizer/BioNTech	Jan25-31	16-49	Mar01-07
CO	M	Moderna	Jan18-24	16-49	Feb08-14
CO	F	Pfizer/BioNTech	Jan11-17	16-49	Feb08-14
CO	F	Pfizer/BioNTech	Feb01-07	16-49	Mar29-Apr4
IN	F	Moderna	Feb01-07	16-49	Feb15-21
IN	F	Pfizer/BioNTech	Jan25-31	16-49	Mar15-21
TN	F	Moderna	Jan18-24	16-49	Mar29-Apr4
KY	M	Moderna	Feb01-07	16-49	Mar08-14
IN	F	Pfizer/BioNTech	Jan25-31	16-49	Mar15-21
IN	F	Pfizer/BioNTech	Jan04-10	16-49	Feb01-07
TN	F	Pfizer/BioNTech	Jan18-24	16-49	Mar15-21
CO	F	Pfizer/BioNTech	Feb15-21	16-49	Mar08-14
IN	F	Pfizer/BioNTech	Jan18-24	16-49	Mar15-21
CO	F	Pfizer/BioNTech	Jan04-10	16-49	Mar29-Apr4
TN	F	Pfizer/BioNTech	Feb08-14	16-49	Mar29-Apr4
KY	M	Moderna	Jan18-24	16-49	Mar15-21
TN	F	Moderna	Jan25-31	16-49	Mar01-07
TN	F	Pfizer/BioNTech	Jan25-31	16-49	Feb15-21
TN	F	Pfizer/BioNTech	Jan04-10	16-49	Mar15-21
TN	F	Pfizer/BioNTech	Jan18-24	16-49	Feb15-21
TN	F	Pfizer/BioNTech	Jan11-17	16-49	Feb08-14
TN	F	Moderna	Feb22-28	16-49	Mar22-28
IN	M	Pfizer/BioNTech	Feb08-14	16-49	Mar15-21
KY	F	Pfizer/BioNTech	Jan18-24	16-49	Mar29-Apr4
KY	F	Pfizer/BioNTech	Jan18-24	16-49	Mar29-Apr4
IN	F	Pfizer/BioNTech	Jan18-24	16-49	Mar22-28
CO	U	Pfizer/BioNTech	Feb08-14	S	Mar08-14
TN	F	Moderna	Jan18-24	16-49	Feb15-21
KY	M	Pfizer/BioNTech	Jan11-17	16-49	Mar01-07
IN	M	Pfizer/BioNTech	Jan18-24	16-49	Mar22-28
CO	F	Moderna	Jan18-24	16-49	Feb08-14
TN	F	Moderna	Jan25-31	16-49	Mar15-21
TN	M	Pfizer/BioNTech	Feb22-28	16-49	Mar22-28
CO	F	Pfizer/BioNTech	Jan04-10	16-49	Feb22-28
IN	F	Moderna	Feb08-14	16-49	Mar22-28
CO	F	Pfizer/BioNTech	Jan04-10	16-49	Feb15-21
IN	F	Pfizer/BioNTech	Jan04-10	16-49	Mar22-28
CO	F	Pfizer/BioNTech	Jan11-17	16-49	Mar01-07
KY	M	Moderna	Jan25-31	16-49	Mar22-28
TN	F	Pfizer/BioNTech	Jan04-10	16-49	Mar29-Apr4
CO	F	Moderna	Feb01-07	16-49	Feb22-28
IN	F	Pfizer/BioNTech	Feb01-07	16-49	Mar29-Apr4
CO	F	Pfizer/BioNTech	Feb15-21	16-49	Mar08-14
AK	M	Pfizer/BioNTech	Jan11-17	16-49	Mar15-21
CO	F	Pfizer/BioNTech	Jan04-10	16-49	Mar22-28
IN	F	Pfizer/BioNTech	Jan18-24	16-49	Mar01-07
CO	M	Pfizer/BioNTech	Jan04-10	16-49	Jan18-24
TN	F	Pfizer/BioNTech	Jan18-24	16-49	Mar15-21
CO	F	Moderna	Feb08-14	16-49	Feb22-28
AK	F	Pfizer/BioNTech	Jan11-17	16-49	Feb08-14
TN	M	Pfizer/BioNTech	Feb01-07	16-49	Mar01-07
IN	F	Pfizer/BioNTech	Feb01-07	16-49	Feb15-21
CO	F	Pfizer/BioNTech	Jan18-24	16-49	Mar22-28
CO	F	Pfizer/BioNTech	Jan04-10	16-49	Mar22-28
KY	F	Unknown	Feb08-14	16-49	Mar15-21
AK	F	Pfizer/BioNTech	Jan04-10	16-49	Feb22-28
IN	F	Pfizer/BioNTech	Jan18-24	16-49	Mar08-14
KY	F	Moderna	Feb01-07	16-49	Mar01-07
IN	F	Pfizer/BioNTech	Jan11-17	16-49	Feb08-14
IN	F	Pfizer/BioNTech	Jan11-17	16-49	Mar15-21
KY	F	Pfizer/BioNTech	Jan04-10	16-49	Mar15-21
CO	F	Moderna	Jan18-24	16-49	Mar15-21
TN	F	Pfizer/BioNTech	Jan18-24	16-49	Mar15-21
IN	F	Pfizer/BioNTech	Jan04-10	16-49	Mar29-Apr4
CO	F	Moderna	Feb01-07	16-49	Mar22-28
KY	M	Moderna	Feb01-07	16-49	Feb22-28
TN	F	Pfizer/BioNTech	Jan11-17	16-49	Mar01-07
CO	F	Pfizer/BioNTech	Jan18-24	16-49	Mar15-21
KY	F	Moderna	Jan25-31	16-49	Mar15-21
KY	F	Pfizer/BioNTech	Jan18-24	16-49	Mar22-28
CO	F	Pfizer/BioNTech	Jan04-10	16-49	Jan25-31
CO	F	Pfizer/BioNTech	Jan04-10	16-49	Feb22-28
IN	F	Pfizer/BioNTech	Jan18-24	16-49	Feb08-14
IN	F	Pfizer/BioNTech	Jan11-17	16-49	Mar29-Apr4
CO	F	Moderna	Feb01-07	16-49	Feb22-28
AK	F	Pfizer/BioNTech	Jan25-31	16-49	Mar22-28
CO	F	Moderna	Feb01-07	16-49	Mar22-28
IN	F	Pfizer/BioNTech	Feb01-07	16-49	Mar15-21
TN	F	Pfizer/BioNTech	Jan04-10	16-49	Mar08-14
IN	M	Pfizer/BioNTech	Jan04-10	16-49	Mar15-21
CO	F	Pfizer/BioNTech	Feb01-07	16-49	Mar15-21
CO	F	Pfizer/BioNTech	Jan18-24	16-49	Mar08-14
IN	M	Pfizer/BioNTech	Jan04-10	16-49	Mar22-28
AK	F	Moderna	Feb08-14	16-49	Mar01-07
KY	M	Pfizer/BioNTech	Jan11-17	16-49	Feb15-21
AK	F	Pfizer/BioNTech	Jan04-10	16-49	Feb22-28
KY	F	Moderna	Feb08-14	16-49	Mar01-07
AK	M	Pfizer/BioNTech	Jan04-10	16-49	Mar01-07
AK	F	Moderna	Feb01-07	16-49	Mar01-07
CO	F	Moderna	Jan25-31	16-49	Mar22-28
IN	F	Pfizer/BioNTech	Jan25-31	16-49	Feb22-28
IN	F	Pfizer/BioNTech	Jan18-24	16-49	Mar29-Apr4
CO	U	Moderna	Feb01-07	S	Feb22-28
AK	F	Pfizer/BioNTech	Jan04-10	16-49	Mar15-21
CO	F	Pfizer/BioNTech	Feb08-14	16-49	Mar15-21
TN	F	Pfizer/BioNTech	Jan04-10	16-49	Feb22-28
KY	M	Pfizer/BioNTech	Jan04-10	16-49	Jan25-31
AK	M	Moderna	Feb01-07	16-49	Mar01-07
IN	F	Pfizer/BioNTech	Jan18-24	16-49	Mar29-Apr4
CO	M	Pfizer/BioNTech	Jan04-10	16-49	Mar08-14
KY	M	Moderna	Feb01-07	16-49	Mar15-21
IN	M	Moderna	Feb15-21	16-49	Mar01-07
CO	M	Pfizer/BioNTech	Jan18-24	16-49	Feb15-21
CO	M	Moderna	Jan25-31	16-49	Mar08-14
TN	F	Moderna	Jan25-31	16-49	Feb15-21
AK	F	Pfizer/BioNTech	Jan04-10	16-49	Mar01-07
AK	M	Pfizer/BioNTech	Jan11-17	16-49	Feb08-14
KY	F	Moderna	Feb01-07	16-49	Feb22-28
CO	F	Pfizer/BioNTech	Jan04-10	16-49	Jan25-31
KY	F	Pfizer/BioNTech	Jan25-31	16-49	Mar01-07
TN	F	Pfizer/BioNTech	Feb01-07	16-49	Mar22-28
TN	F	Moderna	Jan18-24	16-49	Feb08-14
TN	F	Pfizer/BioNTech	Jan11-17	16-49	Mar15-21
CO	F	Pfizer/BioNTech	Jan04-10	16-49	Mar01-07
TN	F	Pfizer/BioNTech	Feb01-07	16-49	Mar15-21
IN	F	Moderna	Jan25-31	16-49	Mar08-14
CO	M	Moderna	Feb01-07	16-49	Mar15-21
KY	F	Moderna	Jan25-31	16-49	Mar29-Apr4
IN	M	Pfizer/BioNTech	Feb01-07	16-49	Mar08-14
IN	F	Pfizer/BioNTech	Jan25-31	16-49	Feb08-14
CO	M	Pfizer/BioNTech	Jan25-31	16-49	Mar29-Apr4
TN	F	Pfizer/BioNTech	Jan11-17	16-49	Mar08-14
CO	F	Pfizer/BioNTech	Feb08-14	16-49	Mar15-21
IN	F	Pfizer/BioNTech	Jan25-31	16-49	Mar29-Apr4
IN	F	Pfizer/BioNTech	Jan11-17	16-49	Mar08-14
IN	M	Pfizer/BioNTech	Feb15-21	16-49	Mar29-Apr4
TN	F	Pfizer/BioNTech	Jan04-10	16-49	Mar08-14
IN	F	Pfizer/BioNTech	Jan11-17	16-49	Feb01-07
IN	F	Pfizer/BioNTech	Jan04-10	16-49	Mar22-28
AK	F	Pfizer/BioNTech	Jan04-10	16-49	Feb08-14
IN	F	Moderna	Jan25-31	16-49	Mar29-Apr4
IN	F	Pfizer/BioNTech	Jan25-31	16-49	Feb08-14
AK	F	Pfizer/BioNTech	Jan04-10	16-49	Feb01-07
AK	F	Pfizer/BioNTech	Jan04-10	16-49	Mar22-28
CO	M	Moderna	Feb01-07	16-49	Mar01-07
KY	F	Pfizer/BioNTech	Jan25-31	16-49	Mar01-07
AK	F	Pfizer/BioNTech	Jan04-10	16-49	Mar01-07
TN	M	Pfizer/BioNTech	Jan04-10	16-49	Mar15-21
CO	F	Moderna	Jan25-31	16-49	Feb15-21
AK	F	Moderna	Feb01-07	16-49	Mar22-28
KY	F	Pfizer/BioNTech	Jan11-17	16-49	Mar15-21
TN	F	Moderna	Jan25-31	16-49	Mar29-Apr4
CO	F	Moderna	Feb01-07	16-49	Feb22-28
TN	F	Moderna	Feb01-07	16-49	Mar01-07
IN	F	Pfizer/BioNTech	Jan11-17	16-49	Feb01-07
KY	F	Pfizer/BioNTech	Jan25-31	16-49	Feb22-28
IN	F	Pfizer/BioNTech	Jan18-24	16-49	Mar08-14
TN	F	Moderna	Jan25-31	16-49	Feb22-28
IN	M	Moderna	Feb08-14	16-49	Mar22-28
TN	M	Pfizer/BioNTech	Jan11-17	16-49	Feb15-21
KY	M	Pfizer/BioNTech	Jan04-10	16-49	Feb22-28
KY	M	Pfizer/BioNTech	Jan18-24	16-49	Mar01-07
CO	F	Moderna	Feb01-07	16-49	Feb22-28
CO	F	Pfizer/BioNTech	Jan04-10	16-49	Mar22-28
IN	F	Pfizer/BioNTech	Jan04-10	16-49	Mar08-14
KY	F	Pfizer/BioNTech	Feb08-14	16-49	Mar08-14
IN	M	Pfizer/BioNTech	Feb08-14	16-49	Feb22-28
AK	F	Moderna	Jan25-31	16-49	Mar22-28
CO	M	Pfizer/BioNTech	Jan25-31	16-49	Mar29-Apr4
CO	F	Pfizer/BioNTech	Jan04-10	16-49	Mar15-21
KY	M	Moderna	Jan18-24	16-49	Feb22-28
CO	F	Pfizer/BioNTech	Jan18-24	16-49	Feb22-28
KY	F	Moderna	Feb01-07	16-49	Mar08-14
CO	F	Pfizer/BioNTech	Jan18-24	16-49	Mar15-21
CO	F	Pfizer/BioNTech	Jan04-10	16-49	Mar15-21
CO	F	Pfizer/BioNTech	Jan04-10	16-49	Mar22-28
TN	M	Moderna	Feb08-14	16-49	Mar22-28
CO	F	Pfizer/BioNTech	Jan04-10	16-49	Feb22-28
TN	M	Pfizer/BioNTech	Jan25-31	16-49	Feb15-21
TN	M	Pfizer/BioNTech	Jan11-17	16-49	Mar29-Apr4
IN	F	Pfizer/BioNTech	Jan11-17	16-49	Jan25-31
TN	F	Pfizer/BioNTech	Jan25-31	16-49	Mar29-Apr4
TN	F	Pfizer/BioNTech	Jan11-17	16-49	Mar15-21
CO	F	Pfizer/BioNTech	Jan04-10	16-49	Mar15-21
TN	M	Moderna	Jan18-24	16-49	Mar01-07
TN	F	Pfizer/BioNTech	Jan25-31	16-49	Mar22-28
AK	F	Pfizer/BioNTech	Jan04-10	16-49	Jan25-31
CO	F	Pfizer/BioNTech	Jan04-10	16-49	Jan18-24
CO	F	Pfizer/BioNTech	Jan04-10	16-49	Mar08-14
KY	M	Moderna	Feb08-14	16-49	Mar15-21
CO	F	Pfizer/BioNTech	Jan11-17	16-49	Feb15-21
AK	F	Moderna	Jan25-31	16-49	Mar15-21
IN	F	Pfizer/BioNTech	Jan11-17	16-49	Feb01-07
IN	F	Pfizer/BioNTech	Jan25-31	16-49	Mar08-14
TN	M	Pfizer/BioNTech	Jan04-10	16-49	Mar22-28
IN	F	Pfizer/BioNTech	Jan11-17	16-49	Feb08-14
CO	M	Pfizer/BioNTech	Feb01-07	16-49	Mar08-14
KY	F	Pfizer/BioNTech	Jan11-17	16-49	Jan25-31
IN	M	Moderna	Feb08-14	16-49	Mar22-28
CO	F	Moderna	Jan25-31	16-49	Mar01-07
CO	F	Pfizer/BioNTech	Jan04-10	16-49	Mar15-21
AK	F	Pfizer/BioNTech	Feb01-07	16-49	Mar15-21
TN	F	Moderna	Jan25-31	16-49	Feb22-28
KY	F	Pfizer/BioNTech	Jan18-24	16-49	Feb15-21
KY	F	Pfizer/BioNTech	Jan04-10	16-49	Feb15-21
IN	F	Moderna	Feb01-07	16-49	Mar29-Apr4
KY	M	Moderna	Jan18-24	16-49	Mar15-21
CO	F	Pfizer/BioNTech	Jan04-10	16-49	Mar29-Apr4
IN	F	Moderna	Jan25-31	16-49	Mar22-28
KY	F	Moderna	Jan25-31	16-49	Feb08-14
AK	F	Pfizer/BioNTech	Feb08-14	16-49	Mar22-28
CO	M	Pfizer/BioNTech	Jan11-17	16-49	Jan25-31
IN	F	Pfizer/BioNTech	Jan11-17	16-49	Feb01-07
IN	F	Pfizer/BioNTech	Jan11-17	16-49	Mar01-07
KY	F	Pfizer/BioNTech	Jan04-10	16-49	Jan25-31
KY	F	Pfizer/BioNTech	Jan25-31	16-49	Mar15-21
AK	M	Pfizer/BioNTech	Feb22-28	16-49	Mar22-28
CO	F	Pfizer/BioNTech	Jan18-24	16-49	Feb22-28
TN	F	Pfizer/BioNTech	Jan11-17	16-49	Mar29-Apr4
IN	F	Pfizer/BioNTech	Jan11-17	16-49	Mar08-14
KY	F	Pfizer/BioNTech	Jan18-24	16-49	Feb08-14
AK	F	Pfizer/BioNTech	Feb15-21	16-49	Mar29-Apr4
IN	F	Pfizer/BioNTech	Feb22-28	16-49	Mar15-21
TN	F	Pfizer/BioNTech	Jan11-17	16-49	Mar22-28
TN	F	Pfizer/BioNTech	Jan11-17	16-49	Feb15-21
IN	M	Pfizer/BioNTech	Jan25-31	16-49	Mar01-07
CO	F	Pfizer/BioNTech	Jan04-10	16-49	Mar22-28
TN	M	Pfizer/BioNTech	Feb08-14	16-49	Feb22-28
KY	F	Pfizer/BioNTech	Feb08-14	16-49	Feb22-28
KY	F	Pfizer/BioNTech	Jan25-31	16-49	Mar01-07
TN	F	Pfizer/BioNTech	Jan11-17	16-49	Mar08-14
TN	M	Moderna	Feb01-07	16-49	Feb22-28
TN	F	Moderna	Jan25-31	16-49	Feb22-28
CO	F	Pfizer/BioNTech	Feb15-21	16-49	Mar15-21
KY	F	Pfizer/BioNTech	Jan18-24	16-49	Mar22-28
KY	F	Pfizer/BioNTech	Jan04-10	16-49	Feb01-07
IN	F	Pfizer/BioNTech	Jan11-17	16-49	Mar22-28
TN	M	Pfizer/BioNTech	Jan11-17	16-49	Mar01-07
AK	F	Moderna	Feb08-14	16-49	Mar22-28
IN	F	Pfizer/BioNTech	Feb01-07	16-49	Mar15-21
TN	F	Moderna	Feb08-14	16-49	Feb22-28
TN	M	Pfizer/BioNTech	Feb22-28	16-49	Mar08-14
IN	F	Pfizer/BioNTech	Jan25-31	16-49	Mar15-21
KY	M	Pfizer/BioNTech	Jan11-17	16-49	Feb22-28
CO	F	Pfizer/BioNTech	Jan25-31	16-49	Feb15-21
AK	M	Moderna	Feb01-07	16-49	Mar01-07
CO	M	Moderna	Feb08-14	16-49	Mar01-07
KY	F	Pfizer/BioNTech	Feb08-14	16-49	Mar15-21
CO	F	Pfizer/BioNTech	Jan11-17	16-49	Feb01-07
TN	F	Pfizer/BioNTech	Jan25-31	16-49	Feb15-21
IN	F	Pfizer/BioNTech	Jan11-17	16-49	Mar29-Apr4
KY	F	Pfizer/BioNTech	Feb01-07	16-49	Mar01-07
IN	M	Moderna	Feb01-07	16-49	Mar29-Apr4
AK	M	Pfizer/BioNTech	Feb22-28	16-49	Mar22-28
IN	F	Pfizer/BioNTech	Feb01-07	16-49	Mar22-28
TN	F	Moderna	Jan18-24	16-49	Feb01-07
TN	M	Moderna	Jan18-24	16-49	Feb22-28
AK	F	Moderna	Feb01-07	16-49	Feb22-28
KY	F	Unknown	Jan18-24	16-49	Feb01-07
KY	F	Pfizer/BioNTech	Jan25-31	16-49	Mar08-14
IN	F	Pfizer/BioNTech	Jan18-24	16-49	Mar22-28
TN	F	Pfizer/BioNTech	Jan11-17	16-49	Feb22-28
IN	F	Pfizer/BioNTech	Jan18-24	16-49	Mar01-07
KY	F	Moderna	Jan18-24	16-49	Feb08-14
CO	F	Pfizer/BioNTech	Jan18-24	16-49	Feb15-21
AK	F	Pfizer/BioNTech	Jan04-10	16-49	Mar08-14
IN	M	Moderna	Feb08-14	16-49	Mar01-07
IN	M	Moderna	Jan25-31	16-49	Mar01-07
KY	M	Moderna	Jan18-24	16-49	Feb08-14
IN	M	Pfizer/BioNTech	Jan04-10	16-49	Mar08-14
CO	F	Pfizer/BioNTech	Feb01-07	16-49	Mar15-21
IN	F	Moderna	Feb15-21	16-49	Mar22-28
TN	F	Pfizer/BioNTech	Jan18-24	16-49	Mar08-14
TN	F	Pfizer/BioNTech	Jan11-17	16-49	Feb15-21
IN	F	Pfizer/BioNTech	Feb01-07	16-49	Mar29-Apr4
CO	F	Moderna	Feb01-07	16-49	Feb22-28
AK	F	Pfizer/BioNTech	Feb01-07	16-49	Feb22-28
CO	F	Pfizer/BioNTech	Jan04-10	16-49	Mar22-28
TN	M	Pfizer/BioNTech	Feb01-07	16-49	Mar01-07
CO	M	Pfizer/BioNTech	Jan18-24	16-49	Feb22-28
AK	M	Moderna	Feb08-14	16-49	Mar08-14
IN	F	Pfizer/BioNTech	Jan11-17	16-49	Feb15-21
KY	M	Moderna	Jan25-31	16-49	Feb15-21
AK	M	Pfizer/BioNTech	Jan04-10	16-49	Mar01-07
IN	F	Pfizer/BioNTech	Jan04-10	16-49	Mar29-Apr4
IN	M	Pfizer/BioNTech	Jan25-31	16-49	Mar22-28
AK	F	Moderna	Feb15-21	16-49	Mar29-Apr4
CO	F	Pfizer/BioNTech	Jan25-31	16-49	Feb15-21
TN	M	Pfizer/BioNTech	Jan04-10	16-49	Feb01-07
KY	F	Pfizer/BioNTech	Feb01-07	50-64	Mar15-21
IN	F	Moderna	Feb01-07	50-64	Mar08-14
TN	F	Pfizer/BioNTech	Jan11-17	50-64	Mar22-28
AK	M	Pfizer/BioNTech	Jan04-10	50-64	Feb08-14
CO	F	Pfizer/BioNTech	Jan18-24	50-64	Mar15-21
IN	F	Pfizer/BioNTech	Jan18-24	50-64	Feb01-07
KY	F	Pfizer/BioNTech	Feb01-07	50-64	Mar22-28
CO	F	Pfizer/BioNTech	Feb01-07	50-64	Feb15-21
AK	F	Pfizer/BioNTech	Jan04-10	50-64	Mar08-14
CO	F	Pfizer/BioNTech	Jan25-31	50-64	Feb15-21
IN	F	Pfizer/BioNTech	Jan11-17	50-64	Feb01-07
IN	M	Pfizer/BioNTech	Jan11-17	50-64	Feb08-14
KY	F	Pfizer/BioNTech	Feb01-07	50-64	Mar15-21
TN	F	Pfizer/BioNTech	Feb01-07	50-64	Feb22-28
KY	F	Moderna	Feb01-07	50-64	Mar08-14
IN	F	Pfizer/BioNTech	Jan25-31	50-64	Mar22-28
CO	F	Pfizer/BioNTech	Jan04-10	50-64	Mar15-21
CO	F	Pfizer/BioNTech	Jan18-24	50-64	Feb22-28
CO	M	Pfizer/BioNTech	Jan11-17	50-64	Feb22-28
CO	M	Pfizer/BioNTech	Jan11-17	50-64	Feb15-21
IN	F	Pfizer/BioNTech	Jan18-24	50-64	Mar08-14
CO	F	Moderna	Jan25-31	50-64	Mar29-Apr4
TN	F	Pfizer/BioNTech	Jan04-10	50-64	Feb08-14
IN	M	Pfizer/BioNTech	Feb15-21	50-64	Mar22-28
CO	F	Moderna	Jan18-24	50-64	Mar01-07
AK	M	Pfizer/BioNTech	Jan25-31	50-64	Feb08-14
TN	F	Pfizer/BioNTech	Jan04-10	50-64	Mar15-21
TN	F	Pfizer/BioNTech	Jan11-17	50-64	Mar22-28
TN	F	Pfizer/BioNTech	Jan25-31	50-64	Mar22-28
AK	M	Pfizer/BioNTech	Jan18-24	50-64	Mar22-28
IN	F	Pfizer/BioNTech	Jan25-31	50-64	Mar22-28
TN	F	Moderna	Feb01-07	50-64	Feb15-21
TN	M	Moderna	Jan18-24	50-64	Feb01-07
KY	F	Pfizer/BioNTech	Jan04-10	50-64	Mar22-28
TN	F	Moderna	Jan25-31	50-64	Feb22-28
TN	F	Pfizer/BioNTech	Jan04-10	50-64	Feb15-21
IN	F	Pfizer/BioNTech	Jan18-24	50-64	Mar01-07
KY	F	Moderna	Jan18-24	50-64	Feb01-07
CO	M	Pfizer/BioNTech	Jan04-10	50-64	Feb01-07
KY	M	Moderna	Feb15-21	50-64	Mar15-21
TN	M	Pfizer/BioNTech	Jan04-10	50-64	Mar22-28
AK	F	Pfizer/BioNTech	Jan04-10	50-64	Mar29-Apr4
KY	M	Pfizer/BioNTech	Jan25-31	50-64	Mar08-14
KY	M	Pfizer/BioNTech	Jan11-17	50-64	Feb22-28
CO	F	Pfizer/BioNTech	Jan04-10	50-64	Mar15-21
CO	F	Moderna	Feb01-07	50-64	Mar15-21
KY	U	Pfizer/BioNTech	Jan25-31	S	Mar01-07
TN	F	Moderna	Feb08-14	50-64	Mar22-28
TN	F	Pfizer/BioNTech	Jan18-24	50-64	Mar08-14
KY	F	Pfizer/BioNTech	Jan18-24	50-64	Feb22-28
IN	F	Pfizer/BioNTech	Jan11-17	50-64	Feb01-07
CO	M	Moderna	Jan18-24	50-64	Feb01-07
TN	F	Pfizer/BioNTech	Jan18-24	50-64	Mar01-07
CO	F	Pfizer/BioNTech	Feb01-07	50-64	Mar08-14
IN	F	Pfizer/BioNTech	Jan04-10	50-64	Mar22-28
CO	F	Pfizer/BioNTech	Jan04-10	50-64	Feb15-21
KY	F	Pfizer/BioNTech	Jan18-24	50-64	Mar08-14
KY	F	Pfizer/BioNTech	Feb01-07	50-64	Mar22-28
KY	M	Pfizer/BioNTech	Feb01-07	50-64	Mar01-07
KY	F	Moderna	Jan25-31	50-64	Feb22-28
CO	M	Pfizer/BioNTech	Jan04-10	50-64	Feb08-14
AK	F	Pfizer/BioNTech	Jan04-10	50-64	Mar22-28
TN	F	Moderna	Feb01-07	50-64	Mar01-07
TN	F	Pfizer/BioNTech	Jan25-31	50-64	Mar08-14
TN	F	Pfizer/BioNTech	Jan11-17	50-64	Feb15-21
TN	M	Moderna	Feb01-07	50-64	Feb15-21
IN	F	Moderna	Feb01-07	50-64	Mar01-07
TN	F	Pfizer/BioNTech	Jan18-24	50-64	Mar29-Apr4
TN	F	Moderna	Feb08-14	50-64	Mar22-28
TN	F	Pfizer/BioNTech	Jan11-17	50-64	Mar01-07
KY	F	Pfizer/BioNTech	Jan25-31	50-64	Mar22-28
KY	F	Pfizer/BioNTech	Jan25-31	50-64	Mar01-07
IN	F	Pfizer/BioNTech	Jan11-17	50-64	Feb08-14
KY	F	Pfizer/BioNTech	Feb01-07	50-64	Feb15-21
KY	F	Pfizer/BioNTech	Jan25-31	50-64	Feb15-21
CO	M	Moderna	Feb08-14	50-64	Mar15-21
CO	F	Pfizer/BioNTech	Jan18-24	50-64	Feb15-21
KY	F	Moderna	Feb08-14	50-64	Mar15-21
CO	F	Pfizer/BioNTech	Jan18-24	50-64	Mar15-21
IN	F	Pfizer/BioNTech	Jan25-31	50-64	Feb08-14
CO	F	Pfizer/BioNTech	Feb01-07	50-64	Mar01-07
KY	F	Moderna	Feb01-07	50-64	Mar08-14
KY	F	Pfizer/BioNTech	Jan25-31	50-64	Feb22-28
CO	M	Moderna	Feb08-14	50-64	Mar08-14
CO	F	Pfizer/BioNTech	Jan18-24	50-64	Mar15-21
IN	F	Pfizer/BioNTech	Feb08-14	50-64	Mar08-14
CO	M	Pfizer/BioNTech	Jan04-10	50-64	Mar15-21
CO	M	Moderna	Feb01-07	50-64	Feb22-28
AK	F	Pfizer/BioNTech	Jan18-24	50-64	Feb22-28
KY	F	Moderna	Feb08-14	50-64	Feb22-28
TN	F	Moderna	Feb15-21	50-64	Mar22-28
CO	M	Moderna	Feb22-28	50-64	Mar29-Apr4
AK	M	Pfizer/BioNTech	Feb08-14	50-64	Mar08-14
CO	F	Pfizer/BioNTech	Jan11-17	50-64	Feb15-21
TN	F	Moderna	Jan18-24	50-64	Mar15-21
IN	F	Pfizer/BioNTech	Jan18-24	50-64	Mar22-28
KY	F	Moderna	Feb22-28	50-64	Mar22-28
IN	M	Moderna	Jan25-31	50-64	Feb15-21
TN	F	Pfizer/BioNTech	Jan18-24	50-64	Mar15-21
CO	F	Pfizer/BioNTech	Jan04-10	50-64	Mar08-14
IN	M	Pfizer/BioNTech	Feb08-14	50-64	Feb22-28
CO	F	Moderna	Feb01-07	50-64	Mar15-21
TN	F	Moderna	Jan25-31	50-64	Feb22-28
IN	F	Pfizer/BioNTech	Jan25-31	50-64	Mar22-28
TN	F	Pfizer/BioNTech	Feb01-07	50-64	Mar01-07
KY	F	Moderna	Jan25-31	50-64	Mar22-28
KY	F	Moderna	Jan18-24	50-64	Feb01-07
IN	F	Pfizer/BioNTech	Jan18-24	50-64	Feb22-28
TN	M	Pfizer/BioNTech	Jan25-31	50-64	Feb15-21
KY	F	Pfizer/BioNTech	Jan11-17	50-64	Feb22-28
TN	F	Moderna	Feb01-07	50-64	Mar01-07
KY	F	Pfizer/BioNTech	Jan25-31	50-64	Mar01-07
CO	F	Pfizer/BioNTech	Jan11-17	50-64	Mar22-28
IN	F	Moderna	Feb01-07	50-64	Feb22-28
TN	F	Pfizer/BioNTech	Jan18-24	50-64	Mar15-21
KY	F	Unknown	Jan25-31	50-64	Mar08-14
AK	M	Pfizer/BioNTech	Feb01-07	50-64	Mar15-21
CO	F	Pfizer/BioNTech	Jan18-24	50-64	Mar29-Apr4
IN	F	Pfizer/BioNTech	Jan11-17	50-64	Mar22-28
KY	F	Pfizer/BioNTech	Jan11-17	50-64	Feb15-21
IN	F	Moderna	Feb08-14	50-64	Mar08-14
KY	F	Pfizer/BioNTech	Jan25-31	50-64	Mar15-21
TN	M	Pfizer/BioNTech	Jan25-31	50-64	Mar01-07
TN	F	Pfizer/BioNTech	Jan25-31	50-64	Mar15-21
TN	M	Moderna	Jan25-31	50-64	Feb22-28
IN	F	Moderna	Feb08-14	50-64	Mar08-14
TN	F	Moderna	Jan18-24	50-64	Mar29-Apr4
CO	M	Pfizer/BioNTech	Jan18-24	50-64	Feb22-28
KY	M	Moderna	Jan18-24	50-64	Mar22-28
KY	F	Pfizer/BioNTech	Jan04-10	50-64	Mar29-Apr4
IN	F	Moderna	Feb08-14	50-64	Mar22-28
CO	F	Pfizer/BioNTech	Jan04-10	50-64	Feb01-07
KY	F	Moderna	Feb15-21	50-64	Mar08-14
KY	F	Pfizer/BioNTech	Feb01-07	50-64	Feb22-28
TN	F	Moderna	Jan25-31	50-64	Mar15-21
IN	F	Pfizer/BioNTech	Feb15-21	50-64	Mar08-14
IN	F	Pfizer/BioNTech	Jan18-24	50-64	Mar08-14
AK	F	Pfizer/BioNTech	Jan04-10	50-64	Mar08-14
TN	F	Moderna	Feb08-14	50-64	Mar01-07
CO	F	Moderna	Jan18-24	50-64	Feb22-28
CO	F	Pfizer/BioNTech	Feb01-07	50-64	Mar15-21
IN	F	Pfizer/BioNTech	Feb08-14	50-64	Mar22-28
AK	F	Pfizer/BioNTech	Jan11-17	50-64	Feb15-21
IN	F	Moderna	Jan25-31	50-64	Feb15-21
TN	F	Pfizer/BioNTech	Jan18-24	50-64	Feb15-21
AK	F	Pfizer/BioNTech	Jan04-10	50-64	Mar22-28
KY	M	Pfizer/BioNTech	Feb15-21	50-64	Mar22-28
KY	F	Moderna	Feb01-07	50-64	Mar15-21
CO	F	Pfizer/BioNTech	Jan18-24	50-64	Mar15-21
TN	F	Moderna	Jan25-31	50-64	Mar01-07
CO	M	Pfizer/BioNTech	Jan11-17	50-64	Mar01-07
KY	M	Moderna	Feb01-07	50-64	Feb22-28
AK	F	Pfizer/BioNTech	Jan25-31	50-64	Feb08-14
KY	F	Moderna	Jan25-31	50-64	Mar08-14
TN	F	Pfizer/BioNTech	Jan25-31	50-64	Mar01-07
TN	F	Moderna	Feb01-07	50-64	Mar15-21
TN	F	Moderna	Jan18-24	50-64	Feb15-21
TN	F	Pfizer/BioNTech	Jan25-31	50-64	Mar08-14
CO	F	Pfizer/BioNTech	Jan04-10	50-64	Feb08-14
CO	F	Pfizer/BioNTech	Jan25-31	50-64	Feb15-21
KY	F	Pfizer/BioNTech	Jan18-24	50-64	Feb08-14
CO	M	Moderna	Feb01-07	50-64	Feb22-28
KY	F	Pfizer/BioNTech	Jan18-24	50-64	Feb01-07
CO	F	Pfizer/BioNTech	Jan25-31	50-64	Feb22-28
IN	F	Moderna	Feb01-07	50-64	Mar08-14
KY	F	Moderna	Jan25-31	50-64	Mar22-28
KY	F	Pfizer/BioNTech	Jan04-10	50-64	Feb01-07
TN	F	Pfizer/BioNTech	Jan18-24	50-64	Feb22-28
IN	M	Pfizer/BioNTech	Jan11-17	50-64	Feb08-14
IN	F	Pfizer/BioNTech	Jan18-24	50-64	Feb08-14
CO	F	Pfizer/BioNTech	Jan18-24	50-64	Feb01-07
TN	F	Moderna	Jan25-31	50-64	Feb08-14
CO	M	Pfizer/BioNTech	Jan18-24	50-64	Mar01-07
IN	F	Pfizer/BioNTech	Jan18-24	50-64	Feb15-21
CO	F	Pfizer/BioNTech	Jan25-31	50-64	Mar01-07
IN	F	Pfizer/BioNTech	Jan04-10	50-64	Mar15-21
TN	F	Pfizer/BioNTech	Jan18-24	50-64	Mar29-Apr4
IN	F	Pfizer/BioNTech	Jan11-17	50-64	Feb01-07
AK	M	Pfizer/BioNTech	Jan04-10	50-64	Feb15-21
IN	F	Pfizer/BioNTech	Jan18-24	50-64	Feb01-07
KY	M	Pfizer/BioNTech	Jan04-10	50-64	Feb01-07
KY	F	Pfizer/BioNTech	Jan25-31	50-64	Mar08-14
KY	F	Pfizer/BioNTech	Feb01-07	50-64	Mar15-21
KY	M	Moderna	Jan18-24	50-64	Feb15-21
KY	F	Moderna	Jan25-31	50-64	Feb22-28
KY	M	Moderna	Jan25-31	50-64	Feb08-14
KY	F	Pfizer/BioNTech	Jan25-31	50-64	Mar15-21
KY	M	Moderna	Feb08-14	50-64	Feb22-28
CO	F	Pfizer/BioNTech	Jan11-17	50-64	Feb15-21
KY	F	Moderna	Jan11-17	50-64	Feb22-28
CO	M	Pfizer/BioNTech	Jan18-24	50-64	Feb01-07
IN	M	Pfizer/BioNTech	Jan11-17	50-64	Mar01-07
TN	F	Moderna	Jan18-24	50-64	Feb08-14
KY	F	Pfizer/BioNTech	Feb01-07	50-64	Mar22-28
KY	F	Pfizer/BioNTech	Jan18-24	50-64	Feb22-28
IN	F	Pfizer/BioNTech	Jan04-10	50-64	Jan18-24
TN	F	Moderna	Jan25-31	50-64	Mar22-28
CO	F	Pfizer/BioNTech	Jan25-31	50-64	Mar01-07
KY	F	Moderna	Jan25-31	50-64	Feb08-14
IN	F	Pfizer/BioNTech	Jan18-24	50-64	Mar15-21
TN	F	Pfizer/BioNTech	Jan25-31	50-64	Mar08-14
KY	F	Moderna	Feb08-14	50-64	Feb22-28
CO	F	Moderna	Jan25-31	50-64	Mar15-21
IN	F	Moderna	Feb08-14	50-64	Mar01-07
TN	F	Pfizer/BioNTech	Jan11-17	50-64	Feb08-14
IN	F	Pfizer/BioNTech	Feb01-07	50-64	Feb22-28
KY	M	Pfizer/BioNTech	Feb08-14	50-64	Mar29-Apr4
KY	M	Pfizer/BioNTech	Feb22-28	50-64	Mar15-21
KY	F	Pfizer/BioNTech	Feb08-14	50-64	Mar01-07
TN	F	Pfizer/BioNTech	Jan18-24	50-64	Mar01-07
KY	M	Moderna	Feb01-07	50-64	Mar22-28
TN	M	Pfizer/BioNTech	Jan25-31	50-64	Feb22-28
IN	M	Pfizer/BioNTech	Jan25-31	50-64	Mar29-Apr4
KY	F	Pfizer/BioNTech	Jan11-17	50-64	Feb01-07
TN	F	Pfizer/BioNTech	Jan25-31	50-64	Mar01-07
TN	F	Moderna	Jan25-31	50-64	Feb08-14
KY	F	Pfizer/BioNTech	Jan25-31	50-64	Feb15-21
TN	F	Pfizer/BioNTech	Jan04-10	50-64	Jan25-31
CO	M	Pfizer/BioNTech	Jan25-31	50-64	Feb08-14
CO	F	Pfizer/BioNTech	Jan18-24	50-64	Mar29-Apr4
CO	F	Pfizer/BioNTech	Jan11-17	50-64	Feb15-21
IN	M	Moderna	Feb15-21	50-64	Mar01-07
TN	F	Moderna	Feb22-28	50-64	Mar15-21
CO	F	Moderna	Jan18-24	50-64	Mar15-21
TN	M	Pfizer/BioNTech	Jan18-24	50-64	Mar15-21
CO	M	Moderna	Jan25-31	50-64	Feb15-21
KY	F	Pfizer/BioNTech	Jan04-10	50-64	Mar08-14
CO	F	Pfizer/BioNTech	Jan25-31	50-64	Mar15-21
IN	F	Moderna	Jan25-31	50-64	Feb08-14
IN	F	Moderna	Feb15-21	50-64	Mar29-Apr4
KY	F	Pfizer/BioNTech	Feb01-07	50-64	Mar01-07
TN	F	Pfizer/BioNTech	Feb15-21	50-64	Mar15-21
TN	M	Pfizer/BioNTech	Feb01-07	50-64	Mar22-28
KY	F	Pfizer/BioNTech	Feb01-07	50-64	Mar15-21
AK	M	Pfizer/BioNTech	Jan04-10	50-64	Feb22-28
AK	F	Pfizer/BioNTech	Jan11-17	50-64	Mar01-07
TN	F	Moderna	Feb01-07	50-64	Feb22-28
CO	F	Moderna	Jan18-24	50-64	Mar22-28
TN	M	Pfizer/BioNTech	Jan18-24	50-64	Feb08-14
IN	M	Moderna	Jan25-31	50-64	Feb15-21
IN	M	Moderna	Jan25-31	50-64	Feb15-21
AK	F	Moderna	Jan25-31	50-64	Mar15-21
CO	F	Moderna	Jan25-31	50-64	Feb15-21
KY	M	Pfizer/BioNTech	Jan25-31	50-64	Mar01-07
IN	F	Pfizer/BioNTech	Jan04-10	50-64	Feb15-21
KY	F	Pfizer/BioNTech	Jan25-31	50-64	Mar01-07
IN	M	Moderna	Feb15-21	50-64	Mar15-21
KY	F	Moderna	Feb08-14	50-64	Mar15-21
KY	F	Moderna	Feb22-28	50-64	Mar22-28
KY	F	Pfizer/BioNTech	Jan11-17	50-64	Mar15-21
IN	M	Moderna	Feb08-14	50-64	Mar22-28
TN	F	Moderna	Feb01-07	50-64	Mar08-14
IN	F	Pfizer/BioNTech	Jan04-10	50-64	Feb22-28
KY	F	Pfizer/BioNTech	Jan18-24	50-64	Feb15-21
TN	F	Moderna	Jan25-31	50-64	Feb15-21
TN	F	Pfizer/BioNTech	Jan18-24	50-64	Mar15-21
TN	F	Pfizer/BioNTech	Jan18-24	50-64	Mar15-21
KY	F	Moderna	Feb01-07	50-64	Mar15-21
AK	F	Pfizer/BioNTech	Jan18-24	50-64	Mar08-14
IN	M	Pfizer/BioNTech	Jan11-17	50-64	Mar29-Apr4
IN	M	Moderna	Feb22-28	50-64	Mar22-28
KY	F	Pfizer/BioNTech	Feb15-21	50-64	Mar22-28
IN	F	Pfizer/BioNTech	Jan11-17	50-64	Feb08-14
AK	F	Moderna	Jan25-31	50-64	Mar15-21
IN	M	Pfizer/BioNTech	Jan18-24	50-64	Mar08-14
TN	M	Moderna	Jan25-31	50-64	Mar01-07
AK	F	Pfizer/BioNTech	Jan04-10	50-64	Feb08-14
IN	F	Pfizer/BioNTech	Jan11-17	50-64	Mar01-07
IN	F	Pfizer/BioNTech	Feb01-07	50-64	Feb22-28
KY	F	Pfizer/BioNTech	Feb08-14	50-64	Mar01-07
AK	M	Pfizer/BioNTech	Jan18-24	50-64	Feb22-28
IN	F	Pfizer/BioNTech	Jan11-17	50-64	Mar01-07
CO	F	Moderna	Feb08-14	50-64	Mar01-07
TN	M	Moderna	Jan18-24	50-64	Mar22-28
CO	F	Pfizer/BioNTech	Feb08-14	50-64	Mar08-14
TN	F	Pfizer/BioNTech	Feb01-07	50-64	Mar22-28
TN	F	Moderna	Feb01-07	50-64	Feb22-28
IN	M	Moderna	Feb22-28	50-64	Mar08-14
CO	F	Pfizer/BioNTech	Jan18-24	50-64	Mar08-14
KY	F	Pfizer/BioNTech	Jan18-24	50-64	Mar22-28
CO	F	Moderna	Jan25-31	50-64	Mar29-Apr4
IN	F	Pfizer/BioNTech	Jan18-24	50-64	Feb22-28
KY	F	Pfizer/BioNTech	Jan18-24	50-64	Mar15-21
CO	M	Pfizer/BioNTech	Feb15-21	50-64	Mar08-14
IN	F	Moderna	Feb15-21	50-64	Mar15-21
KY	M	Pfizer/BioNTech	Jan04-10	50-64	Feb01-07
IN	M	Pfizer/BioNTech	Jan18-24	50-64	Mar29-Apr4
IN	F	Moderna	Jan25-31	50-64	Feb15-21
TN	M	Pfizer/BioNTech	Jan18-24	50-64	Feb22-28
TN	F	Pfizer/BioNTech	Jan25-31	50-64	Feb08-14
KY	F	Pfizer/BioNTech	Jan11-17	50-64	Mar08-14
KY	F	Pfizer/BioNTech	Jan25-31	50-64	Mar01-07
KY	M	Pfizer/BioNTech	Feb01-07	50-64	Feb22-28
TN	F	Pfizer/BioNTech	Feb01-07	50-64	Mar08-14
TN	F	Pfizer/BioNTech	Feb08-14	50-64	Mar08-14
CO	M	Pfizer/BioNTech	Feb08-14	50-64	Mar22-28
KY	F	Moderna	Feb08-14	50-64	Feb22-28
CO	F	Pfizer/BioNTech	Jan11-17	50-64	Mar22-28
IN	F	Pfizer/BioNTech	Jan25-31	50-64	Mar01-07
TN	M	Pfizer/BioNTech	Jan04-10	50-64	Feb08-14
KY	M	Pfizer/BioNTech	Feb01-07	50-64	Mar08-14
KY	M	Pfizer/BioNTech	Feb15-21	50-64	Mar15-21
IN	F	Pfizer/BioNTech	Jan18-24	50-64	Feb22-28
IN	F	Pfizer/BioNTech	Jan25-31	50-64	Mar29-Apr4
TN	M	Pfizer/BioNTech	Jan18-24	50-64	Feb22-28
TN	F	Pfizer/BioNTech	Jan11-17	50-64	Mar22-28
IN	M	Pfizer/BioNTech	Jan18-24	50-64	Feb08-14
KY	M	Moderna	Feb22-28	50-64	Mar22-28
TN	F	Moderna	Jan25-31	50-64	Feb22-28
TN	F	Pfizer/BioNTech	Jan18-24	50-64	Mar15-21
IN	F	Pfizer/BioNTech	Jan11-17	50-64	Jan25-31
TN	F	Moderna	Jan18-24	50-64	Feb22-28
TN	F	Pfizer/BioNTech	Feb08-14	50-64	Mar15-21
AK	M	Moderna	Feb08-14	50-64	Mar22-28
IN	F	Pfizer/BioNTech	Jan25-31	50-64	Feb15-21
IN	M	Pfizer/BioNTech	Jan11-17	50-64	Mar08-14
KY	F	Pfizer/BioNTech	Jan11-17	50-64	Jan25-31
IN	F	Moderna	Feb01-07	50-64	Mar15-21
KY	F	Moderna	Feb15-21	50-64	Mar08-14
IN	F	Moderna	Jan25-31	50-64	Feb15-21
CO	M	Pfizer/BioNTech	Feb01-07	50-64	Mar08-14
CO	F	Pfizer/BioNTech	Feb08-14	50-64	Mar08-14
IN	M	Moderna	Feb08-14	50-64	Mar01-07
KY	F	Pfizer/BioNTech	Feb01-07	50-64	Mar08-14
CO	M	Moderna	Jan18-24	50-64	Feb22-28
IN	M	Moderna	Jan25-31	50-64	Mar01-07
CO	M	Moderna	Jan25-31	50-64	Feb15-21
TN	F	Pfizer/BioNTech	Jan18-24	50-64	Mar15-21
CO	F	Pfizer/BioNTech	Jan25-31	50-64	Feb15-21
CO	F	Pfizer/BioNTech	Jan25-31	50-64	Feb15-21
KY	F	Pfizer/BioNTech	Feb01-07	50-64	Feb22-28
TN	M	Pfizer/BioNTech	Jan25-31	50-64	Mar15-21
TN	F	Pfizer/BioNTech	Jan18-24	50-64	Mar08-14
IN	F	Pfizer/BioNTech	Jan18-24	65-74	Mar22-28
AK	F	Pfizer/BioNTech	Feb22-28	65-74	Mar22-28
TN	M	Pfizer/BioNTech	Jan18-24	65-74	Feb15-21
IN	F	Pfizer/BioNTech	Jan04-10	65-74	Jan18-24
KY	M	Pfizer/BioNTech	Jan25-31	65-74	Mar08-14
AK	M	Moderna	Feb08-14	65-74	Mar15-21
KY	F	Pfizer/BioNTech	Jan25-31	65-74	Feb22-28
KY	F	Moderna	Feb08-14	65-74	Feb22-28
IN	F	Pfizer/BioNTech	Jan11-17	65-74	Mar29-Apr4
IN	M	Pfizer/BioNTech	Feb22-28	65-74	Mar08-14
CO	M	Moderna	Jan25-31	65-74	Mar01-07
TN	M	Moderna	Feb01-07	65-74	Mar01-07
CO	M	Pfizer/BioNTech	Feb22-28	65-74	Mar22-28
KY	M	Pfizer/BioNTech	Jan18-24	65-74	Feb22-28
IN	F	Pfizer/BioNTech	Jan04-10	65-74	Mar22-28
TN	F	Pfizer/BioNTech	Jan25-31	65-74	Mar29-Apr4
AK	F	Moderna	Feb08-14	65-74	Feb22-28
TN	M	Moderna	Feb08-14	65-74	Mar22-28
KY	F	Pfizer/BioNTech	Jan11-17	65-74	Mar22-28
CO	M	Moderna	Feb08-14	65-74	Feb22-28
IN	M	Pfizer/BioNTech	Jan25-31	65-74	Mar29-Apr4
CO	M	Pfizer/BioNTech	Jan25-31	65-74	Feb08-14
KY	M	Pfizer/BioNTech	Jan18-24	65-74	Mar22-28
CO	F	Moderna	Jan18-24	65-74	Mar29-Apr4
IN	M	Moderna	Jan25-31	65-74	Feb08-14
IN	F	Moderna	Feb22-28	65-74	Mar15-21
CO	F	Pfizer/BioNTech	Feb22-28	65-74	Mar22-28
IN	M	Pfizer/BioNTech	Jan11-17	65-74	Mar22-28
KY	F	Pfizer/BioNTech	Feb01-07	65-74	Mar29-Apr4
KY	M	Pfizer/BioNTech	Jan25-31	65-74	Mar15-21
AK	F	Moderna	Feb08-14	65-74	Mar08-14
KY	M	Pfizer/BioNTech	Jan25-31	65-74	Mar01-07
TN	M	Moderna	Feb08-14	65-74	Mar08-14
TN	F	Moderna	Feb01-07	65-74	Mar08-14
KY	M	Pfizer/BioNTech	Jan18-24	65-74	Feb22-28
AK	M	Moderna	Jan25-31	65-74	Feb08-14
AK	M	Moderna	Feb22-28	65-74	Mar08-14
CO	M	Pfizer/BioNTech	Feb15-21	65-74	Mar08-14
AK	F	Pfizer/BioNTech	Jan18-24	65-74	Feb01-07
IN	F	Pfizer/BioNTech	Feb01-07	65-74	Feb22-28
AK	M	Moderna	Feb08-14	65-74	Mar22-28
AK	F	Pfizer/BioNTech	Feb15-21	65-74	Mar22-28
IN	F	Moderna	Feb01-07	65-74	Feb22-28
TN	M	Moderna	Feb22-28	65-74	Mar29-Apr4
KY	F	Unknown	Feb08-14	65-74	Mar22-28
AK	F	Pfizer/BioNTech	Jan25-31	65-74	Mar08-14
KY	M	Pfizer/BioNTech	Jan18-24	65-74	Feb22-28
KY	F	Pfizer/BioNTech	Feb15-21	65-74	Mar29-Apr4
KY	F	Moderna	Jan25-31	65-74	Feb08-14
TN	F	Pfizer/BioNTech	Jan04-10	65-74	Mar15-21
AK	M	Pfizer/BioNTech	Jan04-10	65-74	Feb08-14
IN	F	Moderna	Feb22-28	65-74	Mar15-21
TN	F	Moderna	Jan18-24	65-74	Feb08-14
CO	F	Pfizer/BioNTech	Jan18-24	65-74	Feb08-14
TN	F	Pfizer/BioNTech	Feb22-28	65-74	Mar22-28
KY	F	Moderna	Feb22-28	65-74	Mar22-28
TN	F	Pfizer/BioNTech	Feb22-28	65-74	Mar08-14
AK	F	Moderna	Feb08-14	65-74	Mar22-28
KY	M	Pfizer/BioNTech	Feb22-28	65-74	Mar15-21
TN	M	Pfizer/BioNTech	Jan25-31	65-74	Mar22-28
KY	M	Moderna	Jan18-24	65-74	Feb08-14
AK	F	Moderna	Feb01-07	65-74	Mar08-14
IN	M	Pfizer/BioNTech	Jan18-24	65-74	Mar15-21
KY	M	Pfizer/BioNTech	Feb01-07	65-74	Feb15-21
KY	M	Pfizer/BioNTech	Feb01-07	65-74	Feb15-21
CO	M	Pfizer/BioNTech	Feb08-14	65-74	Mar08-14
KY	F	Pfizer/BioNTech	Feb08-14	65-74	Mar08-14
IN	F	Moderna	Jan25-31	65-74	Mar22-28
AK	F	Moderna	Feb01-07	65-74	Mar08-14
AK	M	Moderna	Feb08-14	65-74	Mar29-Apr4
TN	F	Pfizer/BioNTech	Jan25-31	65-74	Mar01-07
KY	M	Pfizer/BioNTech	Jan25-31	65-74	Mar01-07
TN	M	Moderna	Jan25-31	65-74	Mar08-14
TN	M	Moderna	Jan25-31	65-74	Feb22-28
AK	F	Pfizer/BioNTech	Feb22-28	65-74	Mar15-21
TN	M	Moderna	Jan25-31	65-74	Mar01-07
AK	F	Pfizer/BioNTech	Feb01-07	65-74	Mar29-Apr4
TN	F	Moderna	Feb08-14	65-74	Mar01-07
TN	M	Pfizer/BioNTech	Jan04-10	65-74	Feb08-14
KY	F	Pfizer/BioNTech	Jan25-31	65-74	Feb22-28
TN	M	Moderna	Jan18-24	65-74	Mar01-07
CO	F	Moderna	Jan25-31	65-74	Mar22-28
KY	F	Pfizer/BioNTech	Feb01-07	65-74	Mar29-Apr4
TN	M	Pfizer/BioNTech	Jan11-17	65-74	Feb22-28
TN	M	Moderna	Feb01-07	65-74	Mar29-Apr4
CO	M	Moderna	Feb01-07	65-74	Mar15-21
CO	M	Moderna	Feb01-07	65-74	Mar15-21
CO	F	Pfizer/BioNTech	Jan04-10	65-74	Mar22-28
CO	F	Pfizer/BioNTech	Jan18-24	65-74	Feb08-14
IN	F	Pfizer/BioNTech	Jan11-17	65-74	Mar15-21
CO	F	Pfizer/BioNTech	Feb08-14	65-74	Feb22-28
CO	M	Pfizer/BioNTech	Feb01-07	65-74	Mar01-07
TN	M	Pfizer/BioNTech	Jan18-24	65-74	Feb22-28
TN	M	Pfizer/BioNTech	Feb01-07	65-74	Mar22-28
CO	F	Pfizer/BioNTech	Feb22-28	65-74	Mar22-28
TN	F	Moderna	Jan18-24	65-74	Mar22-28
IN	F	Pfizer/BioNTech	Jan04-10	65-74	Jan25-31
AK	F	Pfizer/BioNTech	Feb01-07	65-74	Mar22-28
IN	M	Pfizer/BioNTech	Feb22-28	65-74	Mar08-14
TN	F	Moderna	Feb01-07	65-74	Mar22-28
IN	M	Pfizer/BioNTech	Feb15-21	65-74	Mar29-Apr4
KY	F	Pfizer/BioNTech	Jan18-24	65-74	Feb22-28
KY	M	Pfizer/BioNTech	Feb01-07	65-74	Feb15-21
AK	M	Pfizer/BioNTech	Jan18-24	65-74	Feb22-28
KY	F	Pfizer/BioNTech	Jan25-31	65-74	Feb15-21
IN	M	Moderna	Feb22-28	65-74	Mar22-28
IN	F	Pfizer/BioNTech	Feb22-28	65-74	Mar22-28
TN	F	Moderna	Jan25-31	65-74	Feb15-21
AK	M	Pfizer/BioNTech	Jan11-17	65-74	Feb01-07
AK	F	Pfizer/BioNTech	Jan18-24	65-74	Mar08-14
KY	F	Pfizer/BioNTech	Feb15-21	65-74	Mar29-Apr4
IN	F	Moderna	Feb22-28	65-74	Mar29-Apr4
IN	M	Pfizer/BioNTech	Feb08-14	65-74	Mar01-07
IN	F	Pfizer/BioNTech	Jan18-24	65-74	Mar08-14
CO	M	Pfizer/BioNTech	Feb08-14	65-74	Mar22-28
IN	M	Moderna	Feb15-21	65-74	Mar15-21
IN	F	Pfizer/BioNTech	Feb08-14	65-74	Feb22-28
CO	M	Pfizer/BioNTech	Jan18-24	65-74	Mar01-07
KY	F	Pfizer/BioNTech	Jan25-31	65-74	Mar01-07
TN	M	Pfizer/BioNTech	Feb01-07	65-74	Mar15-21
KY	M	Moderna	Jan18-24	65-74	Mar22-28
CO	F	Pfizer/BioNTech	Feb01-07	65-74	Mar15-21
AK	M	Pfizer/BioNTech	Jan11-17	65-74	Mar15-21
IN	F	Pfizer/BioNTech	Feb08-14	65-74	Mar01-07
IN	F	Moderna	Feb01-07	65-74	Mar22-28
KY	F	Pfizer/BioNTech	Jan25-31	65-74	Feb08-14
KY	F	Pfizer/BioNTech	Feb15-21	65-74	Mar01-07
TN	M	Pfizer/BioNTech	Jan18-24	65-74	Mar08-14
KY	F	Moderna	Feb01-07	65-74	Mar01-07
KY	F	Pfizer/BioNTech	Jan11-17	65-74	Feb22-28
AK	F	Moderna	Feb01-07	65-74	Mar01-07
IN	M	Moderna	Feb22-28	65-74	Mar15-21
KY	F	Pfizer/BioNTech	Feb01-07	65-74	Feb15-21
IN	M	Pfizer/BioNTech	Feb15-21	65-74	Mar08-14
IN	M	Moderna	Feb08-14	65-74	Mar01-07
KY	M	Pfizer/BioNTech	Jan18-24	65-74	Feb01-07
CO	F	Pfizer/BioNTech	Jan25-31	65-74	Feb22-28
AK	M	Pfizer/BioNTech	Feb15-21	65-74	Mar01-07
KY	M	Pfizer/BioNTech	Feb08-14	65-74	Mar01-07
KY	F	Moderna	Feb08-14	65-74	Mar22-28
KY	F	Pfizer/BioNTech	Feb22-28	65-74	Mar29-Apr4
CO	M	Pfizer/BioNTech	Feb08-14	65-74	Mar22-28
KY	M	Pfizer/BioNTech	Feb08-14	65-74	Mar15-21
KY	M	Pfizer/BioNTech	Jan25-31	65-74	Mar01-07
IN	M	Moderna	Feb15-21	65-74	Mar22-28
CO	F	Moderna	Feb01-07	65-74	Feb15-21
IN	F	Moderna	Feb08-14	65-74	Mar08-14
CO	M	Pfizer/BioNTech	Feb01-07	65-74	Feb22-28
AK	M	Moderna	Feb01-07	65-74	Mar08-14
CO	M	Pfizer/BioNTech	Feb01-07	65-74	Mar01-07
CO	F	Moderna	Feb08-14	65-74	Feb22-28
CO	F	Pfizer/BioNTech	Feb08-14	65-74	Mar15-21
KY	M	Pfizer/BioNTech	Feb22-28	65-74	Mar15-21
TN	F	Pfizer/BioNTech	Feb22-28	65-74	Mar22-28
AK	F	Pfizer/BioNTech	Feb01-07	65-74	Feb15-21
TN	F	Moderna	Feb08-14	65-74	Mar22-28
KY	F	Pfizer/BioNTech	Feb01-07	65-74	Mar29-Apr4
KY	F	Moderna	Feb01-07	65-74	Mar15-21
IN	F	Pfizer/BioNTech	Jan25-31	65-74	Mar22-28
KY	M	Pfizer/BioNTech	Jan25-31	65-74	Feb22-28
IN	M	Pfizer/BioNTech	Feb08-14	65-74	Mar22-28
CO	F	Moderna	Feb15-21	65-74	Mar15-21
IN	F	Pfizer/BioNTech	Feb08-14	65-74	Feb22-28
TN	M	Moderna	Feb22-28	65-74	Mar08-14
CO	M	Moderna	Feb01-07	65-74	Mar15-21
AK	F	Moderna	Feb01-07	65-74	Mar22-28
CO	M	Moderna	Feb01-07	65-74	Mar01-07
CO	M	Pfizer/BioNTech	Jan25-31	65-74	Feb15-21
CO	M	Pfizer/BioNTech	Feb22-28	65-74	Mar08-14
KY	M	Pfizer/BioNTech	Feb15-21	65-74	Mar08-14
IN	M	Pfizer/BioNTech	Feb22-28	65-74	Mar15-21
KY	F	Pfizer/BioNTech	Jan25-31	65-74	Feb08-14
IN	M	Moderna	Feb22-28	65-74	Mar15-21
KY	M	Pfizer/BioNTech	Jan18-24	65-74	Feb22-28
CO	M	Pfizer/BioNTech	Feb01-07	65-74	Feb15-21
CO	F	Pfizer/BioNTech	Feb01-07	65-74	Feb22-28
AK	M	Pfizer/BioNTech	Jan25-31	65-74	Feb15-21
IN	M	Pfizer/BioNTech	Feb08-14	65-74	Mar15-21
KY	M	Pfizer/BioNTech	Feb08-14	65-74	Feb22-28
AK	M	Pfizer/BioNTech	Feb01-07	65-74	Mar29-Apr4
AK	M	Pfizer/BioNTech	Feb08-14	65-74	Feb22-28
CO	M	Moderna	Feb01-07	65-74	Mar08-14
KY	M	Moderna	Feb15-21	65-74	Mar29-Apr4
TN	F	Moderna	Feb22-28	65-74	Mar15-21
CO	F	Pfizer/BioNTech	Feb01-07	65-74	Mar08-14
TN	F	Moderna	Feb01-07	65-74	Feb22-28
IN	M	Pfizer/BioNTech	Feb15-21	65-74	Mar22-28
KY	M	Pfizer/BioNTech	Jan18-24	65-74	Feb15-21
IN	M	Pfizer/BioNTech	Feb15-21	65-74	Mar01-07
CO	F	Moderna	Feb15-21	65-74	Mar22-28
KY	M	Pfizer/BioNTech	Jan11-17	65-74	Feb15-21
IN	M	Pfizer/BioNTech	Feb22-28	65-74	Mar15-21
KY	F	Unknown	Feb22-28	65-74	Mar08-14
CO	F	Moderna	Feb15-21	65-74	Mar22-28
CO	F	Pfizer/BioNTech	Jan18-24	65-74	Mar15-21
CO	F	Pfizer/BioNTech	Feb08-14	65-74	Mar08-14
TN	M	Moderna	Feb15-21	65-74	Mar22-28
KY	F	Pfizer/BioNTech	Feb15-21	65-74	Mar15-21
CO	M	Moderna	Feb01-07	65-74	Feb22-28
KY	F	Pfizer/BioNTech	Jan18-24	65-74	Feb15-21
AK	M	Pfizer/BioNTech	Feb01-07	65-74	Mar15-21
KY	M	Pfizer/BioNTech	Feb15-21	65-74	Mar01-07
KY	M	Moderna	Jan18-24	65-74	Feb15-21
KY	M	Pfizer/BioNTech	Feb15-21	65-74	Mar29-Apr4
TN	M	Pfizer/BioNTech	Feb08-14	65-74	Feb22-28
KY	M	Pfizer/BioNTech	Jan25-31	65-74	Mar01-07
KY	M	Pfizer/BioNTech	Feb15-21	65-74	Mar29-Apr4
TN	F	Pfizer/BioNTech	Feb22-28	65-74	Mar29-Apr4
TN	F	Moderna	Jan25-31	65-74	Feb22-28
KY	F	Pfizer/BioNTech	Jan11-17	65-74	Mar01-07
IN	F	Moderna	Feb01-07	65-74	Mar08-14
TN	F	Pfizer/BioNTech	Jan25-31	65-74	Mar08-14
CO	F	Pfizer/BioNTech	Jan18-24	65-74	Feb15-21
TN	F	Moderna	Feb08-14	65-74	Mar01-07
CO	F	Pfizer/BioNTech	Jan25-31	65-74	Feb15-21
KY	M	Pfizer/BioNTech	Jan11-17	65-74	Jan25-31
KY	F	Pfizer/BioNTech	Feb22-28	65-74	Mar29-Apr4
IN	F	Pfizer/BioNTech	Feb15-21	65-74	Mar29-Apr4
KY	F	Pfizer/BioNTech	Feb01-07	65-74	Mar01-07
KY	M	Pfizer/BioNTech	Feb22-28	65-74	Mar22-28
CO	M	Pfizer/BioNTech	Feb15-21	65-74	Mar29-Apr4
CO	M	Pfizer/BioNTech	Feb01-07	65-74	Feb22-28
KY	M	Pfizer/BioNTech	Feb15-21	65-74	Mar01-07
IN	F	Moderna	Feb01-07	65-74	Mar15-21
TN	M	Moderna	Feb08-14	65-74	Mar08-14
TN	M	Pfizer/BioNTech	Jan18-24	65-74	Mar01-07
IN	F	Pfizer/BioNTech	Feb08-14	75-84	Mar15-21
CO	M	Pfizer/BioNTech	Feb15-21	75-84	Mar15-21
IN	F	Pfizer/BioNTech	Feb08-14	75-84	Mar22-28
TN	M	Pfizer/BioNTech	Feb15-21	75-84	Mar22-28
IN	F	Moderna	Feb15-21	75-84	Mar01-07
IN	F	Pfizer/BioNTech	Jan18-24	75-84	Feb01-07
AK	M	Pfizer/BioNTech	Feb08-14	75-84	Mar15-21
TN	M	Moderna	Feb22-28	75-84	Mar22-28
CO	M	Pfizer/BioNTech	Feb01-07	75-84	Mar01-07
AK	M	Moderna	Feb08-14	75-84	Mar22-28
KY	M	Pfizer/BioNTech	Jan18-24	75-84	Feb22-28
CO	F	Moderna	Feb01-07	75-84	Feb22-28
TN	M	Moderna	Feb08-14	75-84	Mar01-07
CO	M	Pfizer/BioNTech	Feb22-28	75-84	Mar08-14
CO	F	Moderna	Feb08-14	75-84	Mar08-14
KY	M	Pfizer/BioNTech	Jan25-31	75-84	Mar08-14
TN	M	Moderna	Feb22-28	75-84	Mar22-28
KY	F	Pfizer/BioNTech	Feb08-14	75-84	Mar29-Apr4
TN	M	Pfizer/BioNTech	Feb22-28	75-84	Mar08-14
KY	M	Moderna	Feb08-14	75-84	Mar08-14
TN	F	Pfizer/BioNTech	Feb08-14	75-84	Mar15-21
KY	M	Pfizer/BioNTech	Feb08-14	75-84	Mar08-14
IN	F	Moderna	Jan25-31	75-84	Mar01-07
KY	F	Pfizer/BioNTech	Feb15-21	75-84	Mar15-21
TN	M	Pfizer/BioNTech	Jan25-31	75-84	Feb08-14
TN	M	Pfizer/BioNTech	Feb22-28	75-84	Mar22-28
CO	F	Pfizer/BioNTech	Jan18-24	75-84	Feb22-28
IN	M	Pfizer/BioNTech	Jan18-24	75-84	Mar01-07
IN	M	Pfizer/BioNTech	Feb15-21	75-84	Mar08-14
CO	M	Moderna	Feb08-14	75-84	Mar01-07
TN	M	Pfizer/BioNTech	Jan25-31	75-84	Feb22-28
AK	M	Pfizer/BioNTech	Jan04-10	75-84	Mar01-07
KY	F	Moderna	Feb15-21	75-84	Mar01-07
AK	F	Pfizer/BioNTech	Jan11-17	75-84	Mar01-07
IN	M	Moderna	Feb22-28	75-84	Mar22-28
CO	F	Moderna	Feb01-07	75-84	Feb22-28
TN	F	Moderna	Feb08-14	75-84	Mar29-Apr4
KY	M	Pfizer/BioNTech	Jan11-17	75-84	Mar29-Apr4
TN	F	Moderna	Feb15-21	75-84	Mar15-21
AK	F	Pfizer/BioNTech	Feb01-07	75-84	Mar15-21
AK	F	Moderna	Feb15-21	75-84	Mar15-21
KY	F	Pfizer/BioNTech	Jan18-24	75-84	Feb22-28
KY	F	Pfizer/BioNTech	Jan11-17	75-84	Feb15-21
IN	M	Pfizer/BioNTech	Jan11-17	75-84	Jan25-31
KY	F	Pfizer/BioNTech	Jan18-24	75-84	Feb22-28
KY	M	Moderna	Feb01-07	75-84	Mar22-28
AK	M	Pfizer/BioNTech	Jan04-10	75-84	Mar08-14
KY	F	Pfizer/BioNTech	Feb22-28	75-84	Mar22-28
AK	M	Pfizer/BioNTech	Jan25-31	75-84	Mar22-28
AK	M	Pfizer/BioNTech	Jan25-31	75-84	Feb08-14
TN	M	Pfizer/BioNTech	Feb01-07	75-84	Feb15-21
KY	M	Pfizer/BioNTech	Jan11-17	75-84	Mar01-07
KY	M	Pfizer/BioNTech	Feb01-07	75-84	Mar22-28
KY	F	Pfizer/BioNTech	Jan11-17	75-84	Feb08-14
AK	M	Moderna	Feb01-07	75-84	Mar15-21
KY	F	Pfizer/BioNTech	Feb08-14	75-84	Mar01-07
KY	F	Pfizer/BioNTech	Jan25-31	75-84	Mar01-07
KY	M	Pfizer/BioNTech	Jan18-24	75-84	Mar08-14
IN	M	Pfizer/BioNTech	Feb15-21	75-84	Mar08-14
IN	F	Moderna	Feb22-28	75-84	Mar15-21
KY	F	Pfizer/BioNTech	Feb08-14	75-84	Mar22-28
TN	F	Moderna	Jan25-31	75-84	Feb08-14
KY	F	Moderna	Feb22-28	75-84	Mar08-14
IN	F	Moderna	Feb22-28	75-84	Mar22-28
TN	F	Pfizer/BioNTech	Feb15-21	75-84	Mar22-28
IN	F	Moderna	Jan25-31	75-84	Feb15-21
CO	F	Pfizer/BioNTech	Feb08-14	75-84	Mar01-07
KY	F	Pfizer/BioNTech	Feb01-07	75-84	Feb22-28
IN	F	Pfizer/BioNTech	Feb22-28	75-84	Mar08-14
CO	F	Pfizer/BioNTech	Feb15-21	75-84	Mar29-Apr4
IN	M	Pfizer/BioNTech	Feb08-14	75-84	Feb22-28
TN	F	Moderna	Feb01-07	75-84	Mar01-07
CO	M	Moderna	Feb08-14	75-84	Mar08-14
TN	F	Pfizer/BioNTech	Feb08-14	75-84	Feb22-28
KY	F	Pfizer/BioNTech	Feb08-14	75-84	Mar08-14
TN	M	Pfizer/BioNTech	Feb22-28	75-84	Mar15-21
AK	F	Pfizer/BioNTech	Jan18-24	75-84	Mar01-07
IN	F	Moderna	Feb08-14	75-84	Mar15-21
TN	F	Moderna	Feb08-14	75-84	Mar15-21
IN	F	Pfizer/BioNTech	Feb22-28	75-84	Mar22-28
TN	M	Pfizer/BioNTech	Feb01-07	75-84	Mar22-28
KY	F	Pfizer/BioNTech	Jan25-31	75-84	Feb22-28
KY	M	Pfizer/BioNTech	Feb08-14	75-84	Mar15-21
TN	F	Moderna	Feb08-14	75-84	Mar08-14
CO	F	Pfizer/BioNTech	Jan25-31	75-84	Feb15-21
TN	F	Pfizer/BioNTech	Feb01-07	75-84	Mar29-Apr4
TN	F	Pfizer/BioNTech	Feb01-07	75-84	Mar15-21
TN	F	Pfizer/BioNTech	Feb22-28	75-84	Mar22-28
KY	F	Pfizer/BioNTech	Feb01-07	75-84	Mar01-07
KY	M	Pfizer/BioNTech	Feb08-14	75-84	Mar08-14
CO	F	Pfizer/BioNTech	Feb01-07	75-84	Mar08-14
KY	F	Pfizer/BioNTech	Feb08-14	75-84	Mar15-21
KY	M	Pfizer/BioNTech	Jan18-24	75-84	Feb01-07
CO	F	Pfizer/BioNTech	Feb22-28	75-84	Mar22-28
IN	M	Moderna	Feb01-07	75-84	Feb15-21
TN	F	Pfizer/BioNTech	Feb15-21	75-84	Mar08-14
TN	M	Moderna	Feb01-07	75-84	Feb22-28
TN	M	Moderna	Feb08-14	75-84	Mar01-07
TN	M	Pfizer/BioNTech	Feb15-21	75-84	Mar29-Apr4
TN	M	Pfizer/BioNTech	Jan25-31	75-84	Feb15-21
KY	F	Pfizer/BioNTech	Jan18-24	75-84	Feb15-21
AK	M	Pfizer/BioNTech	Jan18-24	75-84	Mar22-28
KY	F	Pfizer/BioNTech	Jan11-17	75-84	Mar01-07
IN	F	Moderna	Feb08-14	75-84	Mar15-21
TN	M	Pfizer/BioNTech	Feb15-21	75-84	Mar08-14
KY	M	Pfizer/BioNTech	Feb22-28	75-84	Mar15-21
CO	F	Pfizer/BioNTech	Feb08-14	75-84	Mar15-21
TN	M	Pfizer/BioNTech	Feb01-07	75-84	Feb22-28
KY	F	Moderna	Feb22-28	75-84	Mar22-28
CO	M	Pfizer/BioNTech	Feb22-28	75-84	Mar15-21
KY	F	Pfizer/BioNTech	Feb15-21	75-84	Mar15-21
KY	F	Pfizer/BioNTech	Feb08-14	75-84	Mar01-07
KY	M	Pfizer/BioNTech	Feb01-07	75-84	Feb22-28
CO	M	Moderna	Feb15-21	75-84	Mar15-21
KY	M	Pfizer/BioNTech	Feb01-07	75-84	Mar15-21
TN	M	Pfizer/BioNTech	Jan25-31	75-84	Feb22-28
TN	F	Moderna	Feb01-07	75-84	Feb15-21
KY	F	Pfizer/BioNTech	Jan25-31	75-84	Feb15-21
IN	F	Moderna	Feb01-07	75-84	Mar15-21
CO	M	Pfizer/BioNTech	Feb01-07	75-84	Mar08-14
IN	M	Pfizer/BioNTech	Feb15-21	75-84	Mar01-07
TN	M	Pfizer/BioNTech	Jan25-31	75-84	Mar08-14
KY	F	Pfizer/BioNTech	Jan25-31	75-84	Mar01-07
KY	F	Pfizer/BioNTech	Jan25-31	75-84	Mar08-14
IN	F	Moderna	Feb01-07	75-84	Mar22-28
AK	M	Pfizer/BioNTech	Jan11-17	75-84	Feb01-07
TN	M	Moderna	Feb01-07	75-84	Mar15-21
CO	F	Moderna	Feb01-07	75-84	Mar08-14
TN	F	Pfizer/BioNTech	Feb22-28	75-84	Mar22-28
TN	M	Moderna	Feb15-21	75-84	Mar15-21
KY	F	Pfizer/BioNTech	Jan25-31	75-84	Mar01-07
CO	M	Pfizer/BioNTech	Feb01-07	75-84	Feb15-21
KY	F	Moderna	Feb08-14	75-84	Feb22-28
KY	F	Pfizer/BioNTech	Jan11-17	75-84	Mar08-14
KY	M	Pfizer/BioNTech	Feb01-07	75-84	Mar08-14
IN	M	Moderna	Feb08-14	75-84	Feb22-28
CO	M	Pfizer/BioNTech	Feb01-07	75-84	Mar15-21
TN	F	Moderna	Feb08-14	75-84	Mar15-21
CO	M	Pfizer/BioNTech	Jan25-31	75-84	Feb08-14
AK	M	Pfizer/BioNTech	Jan11-17	75-84	Feb08-14
IN	F	Moderna	Jan25-31	75-84	Mar15-21
IN	M	Pfizer/BioNTech	Feb08-14	75-84	Mar29-Apr4
KY	F	Pfizer/BioNTech	Jan11-17	75-84	Feb22-28
KY	F	Pfizer/BioNTech	Feb01-07	75-84	Mar15-21
IN	M	Moderna	Feb01-07	75-84	Mar22-28
IN	F	Pfizer/BioNTech	Feb01-07	75-84	Mar22-28
KY	F	Pfizer/BioNTech	Feb08-14	75-84	Mar01-07
IN	F	Pfizer/BioNTech	Feb15-21	75-84	Mar01-07
IN	M	Pfizer/BioNTech	Feb01-07	75-84	Mar29-Apr4
IN	M	Pfizer/BioNTech	Feb01-07	75-84	Mar22-28
CO	F	Pfizer/BioNTech	Feb01-07	75-84	Mar01-07
CO	M	Pfizer/BioNTech	Feb15-21	75-84	Mar08-14
KY	M	Pfizer/BioNTech	Jan25-31	75-84	Mar01-07
IN	M	Pfizer/BioNTech	Feb01-07	75-84	Feb22-28
TN	M	Moderna	Feb08-14	75-84	Mar22-28
TN	F	Moderna	Feb15-21	75-84	Mar01-07
TN	F	Pfizer/BioNTech	Feb15-21	75-84	Mar29-Apr4
TN	F	Pfizer/BioNTech	Feb08-14	75-84	Mar15-21
KY	M	Pfizer/BioNTech	Feb08-14	75-84	Mar01-07
IN	M	Pfizer/BioNTech	Feb22-28	75-84	Mar29-Apr4
IN	F	Pfizer/BioNTech	Feb01-07	75-84	Mar08-14
TN	M	Moderna	Feb01-07	75-84	Mar08-14
CO	M	Pfizer/BioNTech	Jan18-24	75-84	Feb08-14
TN	F	Moderna	Jan25-31	75-84	Mar22-28
IN	F	Pfizer/BioNTech	Feb01-07	75-84	Mar01-07
TN	F	Pfizer/BioNTech	Jan11-17	75-84	Mar29-Apr4
IN	F	Pfizer/BioNTech	Feb15-21	75-84	Mar22-28
TN	F	Moderna	Feb01-07	75-84	Mar22-28
IN	F	Pfizer/BioNTech	Feb22-28	75-84	Mar15-21
KY	F	Pfizer/BioNTech	Jan11-17	75-84	Mar08-14
AK	F	Pfizer/BioNTech	Jan04-10	75-84	Feb01-07
CO	M	Moderna	Feb15-21	75-84	Mar15-21
TN	M	Pfizer/BioNTech	Feb08-14	75-84	Mar08-14
CO	F	Pfizer/BioNTech	Jan18-24	75-84	Feb22-28
KY	M	Pfizer/BioNTech	Feb08-14	75-84	Mar01-07
CO	F	Pfizer/BioNTech	Jan25-31	75-84	Feb15-21
CO	F	Pfizer/BioNTech	Feb15-21	75-84	Mar22-28
IN	F	Pfizer/BioNTech	Feb08-14	75-84	Mar08-14
IN	M	Moderna	Feb15-21	75-84	Mar15-21
TN	M	Pfizer/BioNTech	Feb08-14	75-84	Mar22-28
CO	F	Moderna	Feb01-07	75-84	Feb15-21
TN	F	Pfizer/BioNTech	Jan25-31	75-84	Mar15-21
KY	M	Moderna	Feb08-14	75-84	Mar15-21
TN	M	Moderna	Feb08-14	75-84	Mar22-28
IN	F	Moderna	Feb08-14	75-84	Mar22-28
KY	F	Pfizer/BioNTech	Feb01-07	75-84	Mar08-14
KY	M	Pfizer/BioNTech	Jan25-31	75-84	Mar01-07
KY	M	Pfizer/BioNTech	Jan25-31	75-84	Mar01-07
KY	M	Pfizer/BioNTech	Jan25-31	75-84	Mar01-07
IN	M	Moderna	Feb08-14	75-84	Mar15-21
IN	M	Moderna	Feb15-21	75-84	Mar01-07
TN	M	Moderna	Feb08-14	75-84	Mar08-14
TN	F	Pfizer/BioNTech	Feb08-14	75-84	Mar15-21
CO	M	Pfizer/BioNTech	Feb01-07	75-84	Mar01-07
IN	M	Pfizer/BioNTech	Feb08-14	75-84	Mar22-28
AK	F	Moderna	Feb08-14	75-84	Mar22-28
CO	F	Pfizer/BioNTech	Feb15-21	75-84	Mar08-14
TN	M	Moderna	Feb22-28	75-84	Mar15-21
IN	M	Moderna	Feb01-07	75-84	Mar22-28
IN	F	Moderna	Feb22-28	75-84	Mar08-14
IN	M	Pfizer/BioNTech	Feb01-07	75-84	Mar08-14
KY	F	Pfizer/BioNTech	Jan25-31	75-84	Mar08-14
TN	M	Moderna	Feb08-14	75-84	Mar01-07
IN	F	Moderna	Feb22-28	75-84	Mar22-28
KY	F	Unknown	Feb01-07	75-84	Mar29-Apr4
TN	M	Pfizer/BioNTech	Feb08-14	75-84	Mar22-28
IN	F	Moderna	Feb08-14	75-84	Mar08-14
KY	F	Pfizer/BioNTech	Jan11-17	75-84	Feb08-14
TN	M	Moderna	Feb01-07	75-84	Feb22-28
CO	F	Pfizer/BioNTech	Feb01-07	75-84	Mar22-28
TN	F	Pfizer/BioNTech	Feb22-28	75-84	Mar22-28
KY	M	Pfizer/BioNTech	Jan25-31	75-84	Mar01-07
IN	F	Pfizer/BioNTech	Feb22-28	75-84	Mar29-Apr4
KY	F	Pfizer/BioNTech	Feb01-07	75-84	Feb22-28
TN	F	Moderna	Feb22-28	75-84	Mar29-Apr4
TN	F	Moderna	Feb01-07	75-84	Mar01-07
KY	F	Pfizer/BioNTech	Jan18-24	75-84	Feb01-07
TN	F	Pfizer/BioNTech	Jan25-31	75-84	Mar22-28
CO	F	Pfizer/BioNTech	Feb08-14	75-84	Mar22-28
CO	M	Moderna	Jan18-24	75-84	Feb08-14
TN	F	Moderna	Feb08-14	75-84	Mar08-14
IN	M	Pfizer/BioNTech	Jan18-24	75-84	Feb01-07
KY	F	Pfizer/BioNTech	Jan18-24	75-84	Mar08-14
KY	F	Pfizer/BioNTech	Jan04-10	75-84	Mar08-14
KY	F	Pfizer/BioNTech	Jan25-31	75-84	Mar01-07
AK	F	Moderna	Feb01-07	75-84	Mar01-07
IN	F	Moderna	Feb08-14	75-84	Feb22-28
KY	M	Pfizer/BioNTech	Jan18-24	75-84	Feb08-14
IN	M	Pfizer/BioNTech	Feb01-07	75-84	Mar15-21
CO	F	Moderna	Jan18-24	75-84	Mar15-21
TN	M	Pfizer/BioNTech	Feb15-21	75-84	Mar22-28
TN	M	Pfizer/BioNTech	Jan25-31	75-84	Mar01-07
TN	F	Moderna	Feb01-07	75-84	Feb22-28
CO	F	Moderna	Feb15-21	75-84	Mar08-14
KY	F	Pfizer/BioNTech	Jan11-17	75-84	Mar01-07
KY	F	Pfizer/BioNTech	Feb01-07	85+	Mar08-14
IN	M	Pfizer/BioNTech	Feb22-28	85+	Mar15-21
IN	F	Moderna	Feb08-14	85+	Mar01-07
CO	M	Pfizer/BioNTech	Feb15-21	85+	Mar01-07
IN	M	Moderna	Feb08-14	85+	Feb22-28
AK	S	Pfizer/BioNTech	Feb01-07	85+	Mar15-21
TN	F	Moderna	Feb08-14	85+	Mar15-21
IN	F	Pfizer/BioNTech	Jan25-31	85+	Mar15-21
CO	F	Pfizer/BioNTech	Feb01-07	85+	Mar01-07
TN	M	Pfizer/BioNTech	Feb22-28	85+	Mar22-28
CO	M	Pfizer/BioNTech	Feb22-28	85+	Mar22-28
IN	F	Pfizer/BioNTech	Jan25-31	85+	Mar15-21
IN	M	Moderna	Feb15-21	85+	Mar22-28
IN	F	Moderna	Feb01-07	85+	Mar15-21
TN	F	Pfizer/BioNTech	Jan25-31	85+	Mar15-21
CO	F	Pfizer/BioNTech	Jan25-31	85+	Feb08-14
TN	F	Pfizer/BioNTech	Feb01-07	85+	Mar22-28
IN	F	Pfizer/BioNTech	Feb01-07	85+	Mar01-07
KY	F	Pfizer/BioNTech	Feb01-07	85+	Mar15-21
TN	F	Moderna	Feb22-28	85+	Mar22-28
KY	F	Pfizer/BioNTech	Feb01-07	85+	Feb22-28
AK	S	Pfizer/BioNTech	Feb01-07	85+	Mar01-07
TN	F	Moderna	Jan25-31	85+	Feb15-21
KY	F	Pfizer/BioNTech	Jan18-24	85+	Mar01-07
KY	F	Pfizer/BioNTech	Feb15-21	85+	Mar29-Apr4
TN	F	Moderna	Feb01-07	85+	Feb22-28
CO	F	Pfizer/BioNTech	Feb01-07	85+	Mar22-28
TN	M	Moderna	Jan25-31	85+	Feb15-21
CO	F	Pfizer/BioNTech	Jan18-24	85+	Mar01-07
AK	S	Pfizer/BioNTech	Jan11-17	85+	Mar29-Apr4
CO	F	Pfizer/BioNTech	Jan25-31	85+	Mar01-07
IN	F	Moderna	Jan25-31	85+	Mar08-14
CO	F	Pfizer/BioNTech	Feb01-07	85+	Feb15-21
AK	S	Moderna	Feb08-14	85+	Mar22-28
KY	M	Moderna	Feb08-14	85+	Mar29-Apr4
IN	M	Moderna	Jan25-31	85+	Mar08-14
CO	M	Pfizer/BioNTech	Feb01-07	85+	Feb15-21
TN	F	Pfizer/BioNTech	Feb15-21	85+	Mar08-14
IN	F	Moderna	Feb01-07	85+	Feb15-21
IN	F	Moderna	Feb15-21	85+	Mar08-14
TN	M	Moderna	Feb22-28	85+	Mar22-28
IN	M	Moderna	Feb08-14	85+	Mar15-21
IN	M	Pfizer/BioNTech	Feb22-28	85+	Mar08-14
KY	F	Pfizer/BioNTech	Jan18-24	85+	Mar01-07
IN	F	Pfizer/BioNTech	Feb08-14	85+	Mar15-21
CO	M	Pfizer/BioNTech	Jan25-31	85+	Feb15-21
IN	F	Moderna	Feb08-14	85+	Feb22-28
IN	M	Moderna	Feb08-14	85+	Mar01-07
IN	M	Moderna	Jan25-31	85+	Mar15-21
IN	F	Pfizer/BioNTech	Feb15-21	85+	Mar01-07
CO	F	Pfizer/BioNTech	Feb01-07	85+	Feb22-28
CO	M	Pfizer/BioNTech	Feb08-14	85+	Mar15-21
CO	F	Pfizer/BioNTech	Feb08-14	85+	Mar22-28
IN	M	Pfizer/BioNTech	Feb01-07	85+	Mar08-14
TN	F	Moderna	Feb15-21	85+	Mar01-07
TN	F	Moderna	Feb01-07	85+	Feb15-21
TN	F	Pfizer/BioNTech	Feb08-14	85+	Feb22-28
KY	F	Pfizer/BioNTech	Feb01-07	85+	Feb15-21
KY	F	Pfizer/BioNTech	Feb01-07	85+	Mar08-14
IN	M	Moderna	Jan25-31	85+	Mar29-Apr4
TN	M	Moderna	Jan25-31	85+	Mar15-21
IN	F	Pfizer/BioNTech	Feb15-21	85+	Mar22-28
CO	M	Pfizer/BioNTech	Feb01-07	85+	Mar01-07
TN	M	Moderna	Feb22-28	85+	Mar22-28
KY	M	Moderna	Feb08-14	85+	Mar01-07
CO	M	Pfizer/BioNTech	Feb15-21	85+	Mar22-28
IN	F	Moderna	Feb01-07	85+	Feb22-28
TN	M	Moderna	Feb08-14	85+	Mar15-21
CO	F	Pfizer/BioNTech	Jan25-31	85+	Mar22-28
IN	F	Pfizer/BioNTech	Feb15-21	85+	Mar22-28
IN	F	Moderna	Feb08-14	85+	Mar22-28
KY	F	Pfizer/BioNTech	Jan25-31	85+	Feb08-14
CO	F	Pfizer/BioNTech	Feb01-07	85+	Mar22-28
KY	M	Pfizer/BioNTech	Jan25-31	85+	Feb15-21
IN	F	Moderna	Feb01-07	85+	Feb22-28
CO	M	Pfizer/BioNTech	Feb01-07	85+	Mar15-21
TN	F	Moderna	Feb22-28	85+	Mar22-28
TN	M	Moderna	Feb01-07	85+	Mar08-14
CO	F	Pfizer/BioNTech	Jan25-31	85+	Mar01-07
TN	M	Moderna	Feb22-28	85+	Mar22-28
IN	M	Moderna	Feb01-07	85+	Feb15-21
KY	M	Pfizer/BioNTech	Jan25-31	85+	Feb22-28
CO	F	Pfizer/BioNTech	Feb08-14	85+	Mar08-14
KY	F	Pfizer/BioNTech	Jan18-24	85+	Mar15-21
KY	F	Pfizer/BioNTech	Jan25-31	85+	Feb15-21
IN	M	Pfizer/BioNTech	Jan25-31	85+	Mar22-28
CO	M	Pfizer/BioNTech	Jan18-24	85+	Mar15-21
KY	M	Pfizer/BioNTech	Jan25-31	85+	Mar01-07
CO	F	Pfizer/BioNTech	Feb01-07	85+	Mar29-Apr4
TN	M	Moderna	Feb22-28	85+	Mar15-21
IN	M	Pfizer/BioNTech	Feb01-07	85+	Feb15-21
CO	M	Pfizer/BioNTech	Jan04-10	85+	Feb01-07
IN	F	Pfizer/BioNTech	Feb01-07	85+	Mar01-07
TN	M	Pfizer/BioNTech	Jan25-31	85+	Feb15-21
AK	S	Pfizer/BioNTech	Jan25-31	85+	Mar15-21
IN	F	Moderna	Feb22-28	85+	Mar08-14
CO	F	Pfizer/BioNTech	Feb01-07	85+	Feb22-28
KY	M	Pfizer/BioNTech	Jan25-31	85+	Feb22-28
KY	M	Pfizer/BioNTech	Feb01-07	85+	Mar01-07
IN	F	Moderna	Jan25-31	85+	Mar29-Apr4
KY	F	Pfizer/BioNTech	Jan25-31	85+	Mar01-07
TN	M	Moderna	Feb15-21	85+	Mar22-28
TN	F	Moderna	Jan25-31	85+	Feb15-21
KY	F	Pfizer/BioNTech	Jan18-24	85+	Mar08-14
KY	F	Pfizer/BioNTech	Jan25-31	85+	Mar08-14
KY	M	Pfizer/BioNTech	Jan18-24	85+	Mar22-28
IN	M	Moderna	Feb01-07	85+	Feb22-28
IN	F	Pfizer/BioNTech	Feb08-14	85+	Mar08-14
CO	F	Pfizer/BioNTech	Feb01-07	85+	Mar15-21
TN	F	Moderna	Feb08-14	85+	Mar01-07
KY	F	Pfizer/BioNTech	Feb01-07	85+	Feb22-28
CO	F	Pfizer/BioNTech	Jan25-31	85+	Feb22-28
IN	F	Moderna	Feb08-14	85+	Mar01-07
IN	M	Pfizer/BioNTech	Feb08-14	85+	Mar22-28
KY	F	Pfizer/BioNTech	Jan18-24	85+	Mar29-Apr4
KY	M	Pfizer/BioNTech	Jan18-24	85+	Mar01-07
CO	F	Pfizer/BioNTech	Feb01-07	85+	Mar08-14
TN	F	Moderna	Feb08-14	85+	Mar01-07
IN	F	Moderna	Feb01-07	85+	Mar15-21
IN	F	Moderna	Feb01-07	85+	Feb22-28
CO	F	Pfizer/BioNTech	Jan25-31	85+	Feb15-21
KY	F	Unknown	Jan25-31	85+	Mar22-28
KY	F	Pfizer/BioNTech	Jan25-31	85+	Mar08-14
IN	M	Moderna	Feb15-21	85+	Mar01-07
TN	M	Pfizer/BioNTech	Feb22-28	85+	Mar22-28
KY	F	Pfizer/BioNTech	Jan25-31	85+	Feb22-28
IN	F	Moderna	Jan25-31	85+	Feb22-28
IN	F	Moderna	Feb08-14	85+	Mar01-07
TN	F	Pfizer/BioNTech	Feb22-28	85+	Mar22-28
IN	F	Pfizer/BioNTech	Feb15-21	85+	Mar08-14
KY	M	Pfizer/BioNTech	Feb15-21	85+	Mar08-14
IN	F	Moderna	Feb01-07	85+	Mar22-28
KY	M	Pfizer/BioNTech	Jan11-17	85+	Feb22-28
IN	F	Moderna	Jan25-31	85+	Feb08-14
IN	F	Moderna	Jan25-31	85+	Feb15-21
IN	M	Pfizer/BioNTech	Feb22-28	85+	Mar08-14
IN	F	Moderna	Feb01-07	85+	Feb15-21
TN	F	Moderna	Feb01-07	85+	Feb22-28
CO	F	Moderna	Feb01-07	85+	Feb15-21
AK	S	Moderna	Feb08-14	85+	Feb22-28
KY	F	Pfizer/BioNTech	Jan18-24	85+	Feb22-28
KY	M	Pfizer/BioNTech	Jan11-17	85+	Feb22-28
CO	F	Pfizer/BioNTech	Feb01-07	85+	Mar08-14
TN	F	Moderna	Jan25-31	85+	Feb15-21
KY	F	Pfizer/BioNTech	Jan18-24	85+	Feb22-28
KY	F	Pfizer/BioNTech	Feb08-14	85+	Mar08-14
KY	F	Pfizer/BioNTech	Feb15-21	85+	Mar29-Apr4
IN	F	Moderna	Jan25-31	85+	Feb15-21
KY	F	Pfizer/BioNTech	Jan25-31	85+	Feb22-28
TN	F	Moderna	Feb01-07	85+	Feb15-21
IN	F	Pfizer/BioNTech	Feb15-21	85+	Mar15-21
TN	F	Moderna	Feb22-28	85+	Mar08-14
KY	M	Moderna	Feb22-28	85+	Mar22-28
KY	F	Pfizer/BioNTech	Jan11-17	85+	Mar29-Apr4
CO	F	Pfizer/BioNTech	Feb01-07	85+	Feb15-21
KY	F	Pfizer/BioNTech	Jan25-31	85+	Feb15-21

## Sheet: Strata
State	Vaxmanufacturer	Agecategory	Sex	SecondDoseVaxWeek	Cases	personweeks1
AK	Moderna	16-49	F	Feb01-07	4	12408
AK	Moderna	16-49	F	Feb08-14	2	9395
AK	Moderna	16-49	F	Feb15-21	2	4836
AK	Moderna	16-49	F	Feb22-28	0	2892
AK	Moderna	16-49	F	Jan04-10	0	0
AK	Moderna	16-49	F	Jan11-17	0	9
AK	Moderna	16-49	F	Jan18-24	0	1088
AK	Moderna	16-49	F	Jan25-31	3	4137
AK	Moderna	16-49	M	Feb01-07	3	6582
AK	Moderna	16-49	M	Feb08-14	2	6210
AK	Moderna	16-49	M	Feb15-21	0	3064
AK	Moderna	16-49	M	Feb22-28	0	2571
AK	Moderna	16-49	M	Jan04-10	0	0
AK	Moderna	16-49	M	Jan11-17	0	0
AK	Moderna	16-49	M	Jan18-24	0	560
AK	Moderna	16-49	M	Jan25-31	0	3003
AK	Moderna	16-49	U	Feb01-07	0	690
AK	Moderna	16-49	U	Feb08-14	0	450
AK	Moderna	16-49	U	Feb15-21	0	380
AK	Moderna	16-49	U	Feb22-28	0	198
AK	Moderna	16-49	U	Jan04-10	0	0
AK	Moderna	16-49	U	Jan11-17	0	0
AK	Moderna	16-49	U	Jan18-24	0	24
AK	Moderna	16-49	U	Jan25-31	0	364
AK	Moderna	50-64	F	Feb01-07	0	6528
AK	Moderna	50-64	F	Feb08-14	0	6585
AK	Moderna	50-64	F	Feb15-21	0	3548
AK	Moderna	50-64	F	Feb22-28	0	2034
AK	Moderna	50-64	F	Jan04-10	0	0
AK	Moderna	50-64	F	Jan11-17	0	0
AK	Moderna	50-64	F	Jan18-24	0	480
AK	Moderna	50-64	F	Jan25-31	2	3101
AK	Moderna	50-64	M	Feb01-07	0	4692
AK	Moderna	50-64	M	Feb08-14	1	4925
AK	Moderna	50-64	M	Feb15-21	0	2892
AK	Moderna	50-64	M	Feb22-28	0	1929
AK	Moderna	50-64	M	Jan04-10	0	0
AK	Moderna	50-64	M	Jan11-17	0	0
AK	Moderna	50-64	M	Jan18-24	0	368
AK	Moderna	50-64	M	Jan25-31	0	2422
AK	Moderna	50-64	U	Feb01-07	0	204
AK	Moderna	50-64	U	Feb08-14	0	130
AK	Moderna	50-64	U	Feb15-21	0	192
AK	Moderna	50-64	U	Feb22-28	0	96
AK	Moderna	50-64	U	Jan04-10	0	0
AK	Moderna	50-64	U	Jan11-17	0	0
AK	Moderna	50-64	U	Jan18-24	0	0
AK	Moderna	50-64	U	Jan25-31	0	98
AK	Moderna	65-74	F	Feb01-07	4	9276
AK	Moderna	65-74	F	Feb08-14	3	18570
AK	Moderna	65-74	F	Feb15-21	0	8616
AK	Moderna	65-74	F	Feb22-28	0	2637
AK	Moderna	65-74	F	Jan04-10	0	0
AK	Moderna	65-74	F	Jan11-17	0	0
AK	Moderna	65-74	F	Jan18-24	0	648
AK	Moderna	65-74	F	Jan25-31	0	2520
AK	Moderna	65-74	M	Feb01-07	1	9318
AK	Moderna	65-74	M	Feb08-14	3	20160
AK	Moderna	65-74	M	Feb15-21	0	9212
AK	Moderna	65-74	M	Feb22-28	1	2820
AK	Moderna	65-74	M	Jan04-10	0	0
AK	Moderna	65-74	M	Jan11-17	0	0
AK	Moderna	65-74	M	Jan18-24	0	696
AK	Moderna	65-74	M	Jan25-31	1	2933
AK	Moderna	65-74	U	Feb01-07	0	114
AK	Moderna	65-74	U	Feb08-14	0	295
AK	Moderna	65-74	U	Feb15-21	0	92
AK	Moderna	65-74	U	Feb22-28	0	39
AK	Moderna	65-74	U	Jan04-10	0	0
AK	Moderna	65-74	U	Jan11-17	0	0
AK	Moderna	65-74	U	Jan18-24	0	0
AK	Moderna	65-74	U	Jan25-31	0	42
AK	Moderna	75-84	F	Feb01-07	1	3642
AK	Moderna	75-84	F	Feb08-14	1	7780
AK	Moderna	75-84	F	Feb15-21	1	3264
AK	Moderna	75-84	F	Feb22-28	0	1062
AK	Moderna	75-84	F	Jan04-10	0	0
AK	Moderna	75-84	F	Jan11-17	0	0
AK	Moderna	75-84	F	Jan18-24	0	456
AK	Moderna	75-84	F	Jan25-31	0	1267
AK	Moderna	75-84	M	Feb01-07	1	4212
AK	Moderna	75-84	M	Feb08-14	1	7600
AK	Moderna	75-84	M	Feb15-21	0	3172
AK	Moderna	75-84	M	Feb22-28	0	963
AK	Moderna	75-84	M	Jan04-10	0	0
AK	Moderna	75-84	M	Jan11-17	0	9
AK	Moderna	75-84	M	Jan18-24	0	456
AK	Moderna	75-84	M	Jan25-31	0	1610
AK	Moderna	75-84	U	Feb01-07	0	18
AK	Moderna	75-84	U	Feb08-14	0	120
AK	Moderna	75-84	U	Feb15-21	0	32
AK	Moderna	75-84	U	Feb22-28	0	6
AK	Moderna	75-84	U	Jan04-10	0	0
AK	Moderna	75-84	U	Jan11-17	0	0
AK	Moderna	75-84	U	Jan18-24	0	0
AK	Moderna	75-84	U	Jan25-31	0	0
AK	Moderna	85+	F	Feb01-07	0	966
AK	Moderna	85+	F	Feb08-14	2	2335
AK	Moderna	85+	F	Feb15-21	0	1060
AK	Moderna	85+	F	Feb22-28	0	264
AK	Moderna	85+	F	Jan04-10	0	0
AK	Moderna	85+	F	Jan11-17	0	0
AK	Moderna	85+	F	Jan18-24	0	120
AK	Moderna	85+	F	Jan25-31	0	420
AK	Moderna	85+	M	Feb01-07	0	882
AK	Moderna	85+	M	Feb08-14	0	1705
AK	Moderna	85+	M	Feb15-21	0	688
AK	Moderna	85+	M	Feb22-28	0	180
AK	Moderna	85+	M	Jan04-10	0	0
AK	Moderna	85+	M	Jan11-17	0	0
AK	Moderna	85+	M	Jan18-24	0	144
AK	Moderna	85+	M	Jan25-31	0	399
AK	Moderna	85+	U	Feb01-07	0	12
AK	Moderna	85+	U	Feb08-14	0	60
AK	Moderna	85+	U	Feb15-21	0	4
AK	Moderna	85+	U	Feb22-28	0	0
AK	Moderna	85+	U	Jan04-10	0	0
AK	Moderna	85+	U	Jan11-17	0	0
AK	Moderna	85+	U	Jan18-24	0	8
AK	Moderna	85+	U	Jan25-31	0	7
AK	Pfizer/BioNTech	16-49	F	Feb01-07	6	13476
AK	Pfizer/BioNTech	16-49	F	Feb08-14	3	8180
AK	Pfizer/BioNTech	16-49	F	Feb15-21	5	7316
AK	Pfizer/BioNTech	16-49	F	Feb22-28	0	5529
AK	Pfizer/BioNTech	16-49	F	Jan04-10	14	29910
AK	Pfizer/BioNTech	16-49	F	Jan11-17	6	12267
AK	Pfizer/BioNTech	16-49	F	Jan18-24	0	9312
AK	Pfizer/BioNTech	16-49	F	Jan25-31	5	9114
AK	Pfizer/BioNTech	16-49	M	Feb01-07	0	9678
AK	Pfizer/BioNTech	16-49	M	Feb08-14	2	6950
AK	Pfizer/BioNTech	16-49	M	Feb15-21	0	7000
AK	Pfizer/BioNTech	16-49	M	Feb22-28	2	5040
AK	Pfizer/BioNTech	16-49	M	Jan04-10	10	17010
AK	Pfizer/BioNTech	16-49	M	Jan11-17	6	6570
AK	Pfizer/BioNTech	16-49	M	Jan18-24	2	6216
AK	Pfizer/BioNTech	16-49	M	Jan25-31	1	5600
AK	Pfizer/BioNTech	16-49	U	Feb01-07	0	600
AK	Pfizer/BioNTech	16-49	U	Feb08-14	0	345
AK	Pfizer/BioNTech	16-49	U	Feb15-21	0	560
AK	Pfizer/BioNTech	16-49	U	Feb22-28	0	420
AK	Pfizer/BioNTech	16-49	U	Jan04-10	0	3000
AK	Pfizer/BioNTech	16-49	U	Jan11-17	0	1800
AK	Pfizer/BioNTech	16-49	U	Jan18-24	0	1064
AK	Pfizer/BioNTech	16-49	U	Jan25-31	0	707
AK	Pfizer/BioNTech	50-64	F	Feb01-07	0	8544
AK	Pfizer/BioNTech	50-64	F	Feb08-14	0	4255
AK	Pfizer/BioNTech	50-64	F	Feb15-21	0	4060
AK	Pfizer/BioNTech	50-64	F	Feb22-28	0	3048
AK	Pfizer/BioNTech	50-64	F	Jan04-10	6	13030
AK	Pfizer/BioNTech	50-64	F	Jan11-17	2	6129
AK	Pfizer/BioNTech	50-64	F	Jan18-24	2	5264
AK	Pfizer/BioNTech	50-64	F	Jan25-31	1	6832
AK	Pfizer/BioNTech	50-64	M	Feb01-07	1	7590
AK	Pfizer/BioNTech	50-64	M	Feb08-14	1	4125
AK	Pfizer/BioNTech	50-64	M	Feb15-21	0	4056
AK	Pfizer/BioNTech	50-64	M	Feb22-28	0	2910
AK	Pfizer/BioNTech	50-64	M	Jan04-10	3	9130
AK	Pfizer/BioNTech	50-64	M	Jan11-17	0	3960
AK	Pfizer/BioNTech	50-64	M	Jan18-24	2	3704
AK	Pfizer/BioNTech	50-64	M	Jan25-31	1	5159
AK	Pfizer/BioNTech	50-64	U	Feb01-07	0	174
AK	Pfizer/BioNTech	50-64	U	Feb08-14	0	115
AK	Pfizer/BioNTech	50-64	U	Feb15-21	0	216
AK	Pfizer/BioNTech	50-64	U	Feb22-28	0	123
AK	Pfizer/BioNTech	50-64	U	Jan04-10	0	880
AK	Pfizer/BioNTech	50-64	U	Jan11-17	0	324
AK	Pfizer/BioNTech	50-64	U	Jan18-24	0	192
AK	Pfizer/BioNTech	50-64	U	Jan25-31	0	273
AK	Pfizer/BioNTech	65-74	F	Feb01-07	3	8940
AK	Pfizer/BioNTech	65-74	F	Feb08-14	0	5205
AK	Pfizer/BioNTech	65-74	F	Feb15-21	1	3052
AK	Pfizer/BioNTech	65-74	F	Feb22-28	2	3306
AK	Pfizer/BioNTech	65-74	F	Jan04-10	0	3110
AK	Pfizer/BioNTech	65-74	F	Jan11-17	0	2871
AK	Pfizer/BioNTech	65-74	F	Jan18-24	2	4488
AK	Pfizer/BioNTech	65-74	F	Jan25-31	1	6433
AK	Pfizer/BioNTech	65-74	M	Feb01-07	2	10128
AK	Pfizer/BioNTech	65-74	M	Feb08-14	1	5400
AK	Pfizer/BioNTech	65-74	M	Feb15-21	1	2896
AK	Pfizer/BioNTech	65-74	M	Feb22-28	0	3279
AK	Pfizer/BioNTech	65-74	M	Jan04-10	1	2550
AK	Pfizer/BioNTech	65-74	M	Jan11-17	2	2808
AK	Pfizer/BioNTech	65-74	M	Jan18-24	1	4048
AK	Pfizer/BioNTech	65-74	M	Jan25-31	1	6720
AK	Pfizer/BioNTech	65-74	U	Feb01-07	0	102
AK	Pfizer/BioNTech	65-74	U	Feb08-14	0	85
AK	Pfizer/BioNTech	65-74	U	Feb15-21	0	72
AK	Pfizer/BioNTech	65-74	U	Feb22-28	0	72
AK	Pfizer/BioNTech	65-74	U	Jan04-10	0	90
AK	Pfizer/BioNTech	65-74	U	Jan11-17	0	54
AK	Pfizer/BioNTech	65-74	U	Jan18-24	0	40
AK	Pfizer/BioNTech	65-74	U	Jan25-31	0	7
AK	Pfizer/BioNTech	75-84	F	Feb01-07	1	3060
AK	Pfizer/BioNTech	75-84	F	Feb08-14	0	2305
AK	Pfizer/BioNTech	75-84	F	Feb15-21	0	1240
AK	Pfizer/BioNTech	75-84	F	Feb22-28	0	1269
AK	Pfizer/BioNTech	75-84	F	Jan04-10	1	1540
AK	Pfizer/BioNTech	75-84	F	Jan11-17	1	1845
AK	Pfizer/BioNTech	75-84	F	Jan18-24	1	2312
AK	Pfizer/BioNTech	75-84	F	Jan25-31	0	2233
AK	Pfizer/BioNTech	75-84	M	Feb01-07	0	3396
AK	Pfizer/BioNTech	75-84	M	Feb08-14	1	2030
AK	Pfizer/BioNTech	75-84	M	Feb15-21	0	1080
AK	Pfizer/BioNTech	75-84	M	Feb22-28	0	1041
AK	Pfizer/BioNTech	75-84	M	Jan04-10	2	1510
AK	Pfizer/BioNTech	75-84	M	Jan11-17	2	1602
AK	Pfizer/BioNTech	75-84	M	Jan18-24	1	1904
AK	Pfizer/BioNTech	75-84	M	Jan25-31	2	2296
AK	Pfizer/BioNTech	75-84	U	Feb01-07	0	24
AK	Pfizer/BioNTech	75-84	U	Feb08-14	0	10
AK	Pfizer/BioNTech	75-84	U	Feb15-21	0	16
AK	Pfizer/BioNTech	75-84	U	Feb22-28	0	6
AK	Pfizer/BioNTech	75-84	U	Jan04-10	0	0
AK	Pfizer/BioNTech	75-84	U	Jan11-17	0	9
AK	Pfizer/BioNTech	75-84	U	Jan18-24	0	0
AK	Pfizer/BioNTech	75-84	U	Jan25-31	0	0
AK	Pfizer/BioNTech	85+	F	Feb01-07	1	1080
AK	Pfizer/BioNTech	85+	F	Feb08-14	0	790
AK	Pfizer/BioNTech	85+	F	Feb15-21	0	292
AK	Pfizer/BioNTech	85+	F	Feb22-28	0	384
AK	Pfizer/BioNTech	85+	F	Jan04-10	0	1340
AK	Pfizer/BioNTech	85+	F	Jan11-17	0	693
AK	Pfizer/BioNTech	85+	F	Jan18-24	0	592
AK	Pfizer/BioNTech	85+	F	Jan25-31	1	833
AK	Pfizer/BioNTech	85+	M	Feb01-07	1	726
AK	Pfizer/BioNTech	85+	M	Feb08-14	0	545
AK	Pfizer/BioNTech	85+	M	Feb15-21	0	248
AK	Pfizer/BioNTech	85+	M	Feb22-28	0	198
AK	Pfizer/BioNTech	85+	M	Jan04-10	0	720
AK	Pfizer/BioNTech	85+	M	Jan11-17	1	486
AK	Pfizer/BioNTech	85+	M	Jan18-24	0	304
AK	Pfizer/BioNTech	85+	M	Jan25-31	0	448
AK	Pfizer/BioNTech	85+	U	Feb01-07	0	6
AK	Pfizer/BioNTech	85+	U	Feb08-14	0	0
AK	Pfizer/BioNTech	85+	U	Feb15-21	0	4
AK	Pfizer/BioNTech	85+	U	Feb22-28	0	0
AK	Pfizer/BioNTech	85+	U	Jan04-10	0	30
AK	Pfizer/BioNTech	85+	U	Jan11-17	0	9
AK	Pfizer/BioNTech	85+	U	Jan18-24	0	0
AK	Pfizer/BioNTech	85+	U	Jan25-31	0	0
AK	Unknown	16-49	F	Feb01-07	0	0
AK	Unknown	16-49	F	Feb08-14	0	0
AK	Unknown	16-49	F	Feb15-21	0	0
AK	Unknown	16-49	F	Feb22-28	0	0
AK	Unknown	16-49	F	Jan04-10	0	0
AK	Unknown	16-49	F	Jan11-17	0	0
AK	Unknown	16-49	F	Jan18-24	0	0
AK	Unknown	16-49	F	Jan25-31	0	0
AK	Unknown	16-49	M	Feb01-07	0	0
AK	Unknown	16-49	M	Feb08-14	0	0
AK	Unknown	16-49	M	Feb15-21	0	0
AK	Unknown	16-49	M	Feb22-28	0	0
AK	Unknown	16-49	M	Jan04-10	0	0
AK	Unknown	16-49	M	Jan11-17	0	0
AK	Unknown	16-49	M	Jan18-24	0	0
AK	Unknown	16-49	M	Jan25-31	0	0
AK	Unknown	16-49	U	Feb01-07	0	0
AK	Unknown	16-49	U	Feb08-14	0	0
AK	Unknown	16-49	U	Feb15-21	0	0
AK	Unknown	16-49	U	Feb22-28	0	0
AK	Unknown	16-49	U	Jan04-10	0	0
AK	Unknown	16-49	U	Jan11-17	0	0
AK	Unknown	16-49	U	Jan18-24	0	0
AK	Unknown	16-49	U	Jan25-31	0	0
AK	Unknown	50-64	F	Feb01-07	0	0
AK	Unknown	50-64	F	Feb08-14	0	0
AK	Unknown	50-64	F	Feb15-21	0	0
AK	Unknown	50-64	F	Feb22-28	0	0
AK	Unknown	50-64	F	Jan04-10	0	0
AK	Unknown	50-64	F	Jan11-17	0	0
AK	Unknown	50-64	F	Jan18-24	0	0
AK	Unknown	50-64	F	Jan25-31	0	0
AK	Unknown	50-64	M	Feb01-07	0	0
AK	Unknown	50-64	M	Feb08-14	0	0
AK	Unknown	50-64	M	Feb15-21	0	0
AK	Unknown	50-64	M	Feb22-28	0	0
AK	Unknown	50-64	M	Jan04-10	0	10
AK	Unknown	50-64	M	Jan11-17	0	0
AK	Unknown	50-64	M	Jan18-24	0	0
AK	Unknown	50-64	M	Jan25-31	0	0
AK	Unknown	50-64	U	Feb01-07	0	0
AK	Unknown	50-64	U	Feb08-14	0	0
AK	Unknown	50-64	U	Feb15-21	0	0
AK	Unknown	50-64	U	Feb22-28	0	0
AK	Unknown	50-64	U	Jan04-10	0	0
AK	Unknown	50-64	U	Jan11-17	0	0
AK	Unknown	50-64	U	Jan18-24	0	0
AK	Unknown	50-64	U	Jan25-31	0	0
AK	Unknown	65-74	F	Feb01-07	0	0
AK	Unknown	65-74	F	Feb08-14	0	0
AK	Unknown	65-74	F	Feb15-21	0	0
AK	Unknown	65-74	F	Feb22-28	0	0
AK	Unknown	65-74	F	Jan04-10	0	0
AK	Unknown	65-74	F	Jan11-17	0	0
AK	Unknown	65-74	F	Jan18-24	0	0
AK	Unknown	65-74	F	Jan25-31	0	0
AK	Unknown	65-74	M	Feb01-07	0	0
AK	Unknown	65-74	M	Feb08-14	0	0
AK	Unknown	65-74	M	Feb15-21	0	0
AK	Unknown	65-74	M	Feb22-28	0	3
AK	Unknown	65-74	M	Jan04-10	0	0
AK	Unknown	65-74	M	Jan11-17	0	0
AK	Unknown	65-74	M	Jan18-24	0	0
AK	Unknown	65-74	M	Jan25-31	0	0
AK	Unknown	65-74	U	Feb01-07	0	0
AK	Unknown	65-74	U	Feb08-14	0	0
AK	Unknown	65-74	U	Feb15-21	0	0
AK	Unknown	65-74	U	Feb22-28	0	0
AK	Unknown	65-74	U	Jan04-10	0	0
AK	Unknown	65-74	U	Jan11-17	0	0
AK	Unknown	65-74	U	Jan18-24	0	0
AK	Unknown	65-74	U	Jan25-31	0	0
AK	Unknown	75-84	F	Feb01-07	0	0
AK	Unknown	75-84	F	Feb08-14	0	5
AK	Unknown	75-84	F	Feb15-21	0	0
AK	Unknown	75-84	F	Feb22-28	0	3
AK	Unknown	75-84	F	Jan04-10	0	0
AK	Unknown	75-84	F	Jan11-17	0	0
AK	Unknown	75-84	F	Jan18-24	0	0
AK	Unknown	75-84	F	Jan25-31	0	0
AK	Unknown	75-84	M	Feb01-07	0	0
AK	Unknown	75-84	M	Feb08-14	0	5
AK	Unknown	75-84	M	Feb15-21	0	0
AK	Unknown	75-84	M	Feb22-28	0	0
AK	Unknown	75-84	M	Jan04-10	0	0
AK	Unknown	75-84	M	Jan11-17	0	0
AK	Unknown	75-84	M	Jan18-24	0	0
AK	Unknown	75-84	M	Jan25-31	0	0
AK	Unknown	75-84	U	Feb01-07	0	0
AK	Unknown	75-84	U	Feb08-14	0	0
AK	Unknown	75-84	U	Feb15-21	0	0
AK	Unknown	75-84	U	Feb22-28	0	0
AK	Unknown	75-84	U	Jan04-10	0	0
AK	Unknown	75-84	U	Jan11-17	0	0
AK	Unknown	75-84	U	Jan18-24	0	0
AK	Unknown	75-84	U	Jan25-31	0	0
AK	Unknown	85+	F	Feb01-07	0	0
AK	Unknown	85+	F	Feb08-14	0	0
AK	Unknown	85+	F	Feb15-21	0	0
AK	Unknown	85+	F	Feb22-28	0	0
AK	Unknown	85+	F	Jan04-10	0	0
AK	Unknown	85+	F	Jan11-17	0	0
AK	Unknown	85+	F	Jan18-24	0	0
AK	Unknown	85+	F	Jan25-31	0	7
AK	Unknown	85+	M	Feb01-07	0	0
AK	Unknown	85+	M	Feb08-14	0	0
AK	Unknown	85+	M	Feb15-21	0	0
AK	Unknown	85+	M	Feb22-28	0	0
AK	Unknown	85+	M	Jan04-10	0	0
AK	Unknown	85+	M	Jan11-17	0	0
AK	Unknown	85+	M	Jan18-24	0	0
AK	Unknown	85+	M	Jan25-31	0	0
AK	Unknown	85+	U	Feb01-07	0	0
AK	Unknown	85+	U	Feb08-14	0	0
AK	Unknown	85+	U	Feb15-21	0	0
AK	Unknown	85+	U	Feb22-28	0	0
AK	Unknown	85+	U	Jan04-10	0	0
AK	Unknown	85+	U	Jan11-17	0	0
AK	Unknown	85+	U	Jan18-24	0	0
AK	Unknown	85+	U	Jan25-31	0	0
CO	Moderna	16-49	F	Feb01-07	11	76386
CO	Moderna	16-49	F	Feb08-14	5	47875
CO	Moderna	16-49	F	Feb15-21	2	25352
CO	Moderna	16-49	F	Feb22-28	1	15681
CO	Moderna	16-49	F	Jan04-10	0	4920
CO	Moderna	16-49	F	Jan11-17	0	4149
CO	Moderna	16-49	F	Jan18-24	6	68152
CO	Moderna	16-49	F	Jan25-31	11	70175
CO	Moderna	16-49	M	Feb01-07	5	40698
CO	Moderna	16-49	M	Feb08-14	1	21895
CO	Moderna	16-49	M	Feb15-21	1	11324
CO	Moderna	16-49	M	Feb22-28	1	8292
CO	Moderna	16-49	M	Jan04-10	0	2320
CO	Moderna	16-49	M	Jan11-17	0	1872
CO	Moderna	16-49	M	Jan18-24	3	31136
CO	Moderna	16-49	M	Jan25-31	3	39564
CO	Moderna	16-49	U	Feb01-07	2	210
CO	Moderna	16-49	U	Feb08-14	0	230
CO	Moderna	16-49	U	Feb15-21	0	224
CO	Moderna	16-49	U	Feb22-28	0	123
CO	Moderna	16-49	U	Jan04-10	0	30
CO	Moderna	16-49	U	Jan18-24	0	128
CO	Moderna	16-49	U	Jan25-31	0	203
CO	Moderna	50-64	F	Feb01-07	2	35838
CO	Moderna	50-64	F	Feb08-14	1	21355
CO	Moderna	50-64	F	Feb15-21	0	11776
CO	Moderna	50-64	F	Feb22-28	0	8685
CO	Moderna	50-64	F	Jan04-10	0	1770
CO	Moderna	50-64	F	Jan11-17	0	1935
CO	Moderna	50-64	F	Jan18-24	4	33664
CO	Moderna	50-64	F	Jan25-31	4	32718
CO	Moderna	50-64	M	Feb01-07	2	20796
CO	Moderna	50-64	M	Feb08-14	2	11335
CO	Moderna	50-64	M	Feb15-21	0	6588
CO	Moderna	50-64	M	Feb22-28	1	5499
CO	Moderna	50-64	M	Jan04-10	0	920
CO	Moderna	50-64	M	Jan11-17	0	864
CO	Moderna	50-64	M	Jan18-24	2	17464
CO	Moderna	50-64	M	Jan25-31	2	18459
CO	Moderna	50-64	U	Feb01-07	0	60
CO	Moderna	50-64	U	Feb08-14	0	55
CO	Moderna	50-64	U	Feb15-21	0	56
CO	Moderna	50-64	U	Feb22-28	0	51
CO	Moderna	50-64	U	Jan18-24	0	32
CO	Moderna	50-64	U	Jan25-31	0	84
CO	Moderna	65-74	F	Feb01-07	1	44280
CO	Moderna	65-74	F	Feb08-14	1	49805
CO	Moderna	65-74	F	Feb15-21	3	38092
CO	Moderna	65-74	F	Feb22-28	0	26817
CO	Moderna	65-74	F	Jan04-10	0	930
CO	Moderna	65-74	F	Jan11-17	0	1368
CO	Moderna	65-74	F	Jan18-24	1	8656
CO	Moderna	65-74	F	Jan25-31	1	12369
CO	Moderna	65-74	M	Feb01-07	6	36588
CO	Moderna	65-74	M	Feb08-14	1	41980
CO	Moderna	65-74	M	Feb15-21	0	32172
CO	Moderna	65-74	M	Feb22-28	0	22434
CO	Moderna	65-74	M	Jan04-10	0	840
CO	Moderna	65-74	M	Jan11-17	0	1269
CO	Moderna	65-74	M	Jan18-24	0	5840
CO	Moderna	65-74	M	Jan25-31	1	8596
CO	Moderna	65-74	U	Feb01-07	0	54
CO	Moderna	65-74	U	Feb08-14	0	35
CO	Moderna	65-74	U	Feb15-21	0	48
CO	Moderna	65-74	U	Feb22-28	0	66
CO	Moderna	65-74	U	Jan11-17	0	9
CO	Moderna	65-74	U	Jan18-24	0	24
CO	Moderna	65-74	U	Jan25-31	0	56
CO	Moderna	75-84	F	Feb01-07	4	34638
CO	Moderna	75-84	F	Feb08-14	1	38405
CO	Moderna	75-84	F	Feb15-21	1	30728
CO	Moderna	75-84	F	Feb22-28	0	22206
CO	Moderna	75-84	F	Jan04-10	0	680
CO	Moderna	75-84	F	Jan11-17	0	1287
CO	Moderna	75-84	F	Jan18-24	1	4736
CO	Moderna	75-84	F	Jan25-31	0	21847
CO	Moderna	75-84	M	Feb01-07	0	33408
CO	Moderna	75-84	M	Feb08-14	2	35995
CO	Moderna	75-84	M	Feb15-21	2	27928
CO	Moderna	75-84	M	Feb22-28	0	18447
CO	Moderna	75-84	M	Jan04-10	0	990
CO	Moderna	75-84	M	Jan11-17	0	1035
CO	Moderna	75-84	M	Jan18-24	1	4960
CO	Moderna	75-84	M	Jan25-31	0	23247
CO	Moderna	75-84	U	Feb01-07	0	24
CO	Moderna	75-84	U	Feb08-14	0	15
CO	Moderna	75-84	U	Feb15-21	0	32
CO	Moderna	75-84	U	Feb22-28	0	45
CO	Moderna	75-84	U	Jan18-24	0	8
CO	Moderna	75-84	U	Jan25-31	0	14
CO	Moderna	85+	F	Feb01-07	1	9702
CO	Moderna	85+	F	Feb08-14	0	10285
CO	Moderna	85+	F	Feb15-21	0	8868
CO	Moderna	85+	F	Feb22-28	0	7002
CO	Moderna	85+	F	Jan04-10	0	520
CO	Moderna	85+	F	Jan11-17	0	540
CO	Moderna	85+	F	Jan18-24	0	1176
CO	Moderna	85+	F	Jan25-31	0	4991
CO	Moderna	85+	M	Feb01-07	0	7146
CO	Moderna	85+	M	Feb08-14	0	7765
CO	Moderna	85+	M	Feb15-21	0	6164
CO	Moderna	85+	M	Feb22-28	0	4689
CO	Moderna	85+	M	Jan04-10	0	380
CO	Moderna	85+	M	Jan11-17	0	306
CO	Moderna	85+	M	Jan18-24	0	1224
CO	Moderna	85+	M	Jan25-31	0	4662
CO	Moderna	85+	U	Feb01-07	0	24
CO	Moderna	85+	U	Feb08-14	0	5
CO	Moderna	85+	U	Feb15-21	0	4
CO	Moderna	85+	U	Feb22-28	0	18
CO	Moderna	unknown	F	Feb01-07	0	6
CO	Moderna	unknown	F	Feb08-14	0	5
CO	Moderna	unknown	F	Feb15-21	0	8
CO	Moderna	unknown	F	Feb22-28	0	6
CO	Moderna	unknown	F	Jan18-24	0	16
CO	Moderna	unknown	M	Feb08-14	0	10
CO	Moderna	unknown	M	Feb15-21	0	4
CO	Moderna	unknown	M	Feb22-28	0	3
CO	Moderna	unknown	M	Jan18-24	0	24
CO	Moderna	unknown	M	Jan25-31	0	14
CO	Moderna	unknown	U	Feb01-07	0	6
CO	Pfizer/BioNTech	16-49	F	Feb01-07	11	42942
CO	Pfizer/BioNTech	16-49	F	Feb08-14	3	29310
CO	Pfizer/BioNTech	16-49	F	Feb15-21	7	23696
CO	Pfizer/BioNTech	16-49	F	Feb22-28	1	21024
CO	Pfizer/BioNTech	16-49	F	Jan04-10	37	193030
CO	Pfizer/BioNTech	16-49	F	Jan11-17	11	71388
CO	Pfizer/BioNTech	16-49	F	Jan18-24	15	55760
CO	Pfizer/BioNTech	16-49	F	Jan25-31	8	34643
CO	Pfizer/BioNTech	16-49	M	Feb01-07	4	19398
CO	Pfizer/BioNTech	16-49	M	Feb08-14	2	12665
CO	Pfizer/BioNTech	16-49	M	Feb15-21	0	8656
CO	Pfizer/BioNTech	16-49	M	Feb22-28	0	8451
CO	Pfizer/BioNTech	16-49	M	Jan04-10	9	75240
CO	Pfizer/BioNTech	16-49	M	Jan11-17	2	26073
CO	Pfizer/BioNTech	16-49	M	Jan18-24	3	23720
CO	Pfizer/BioNTech	16-49	M	Jan25-31	2	14574
CO	Pfizer/BioNTech	16-49	U	Feb01-07	0	234
CO	Pfizer/BioNTech	16-49	U	Feb08-14	1	340
CO	Pfizer/BioNTech	16-49	U	Feb15-21	0	516
CO	Pfizer/BioNTech	16-49	U	Feb22-28	0	396
CO	Pfizer/BioNTech	16-49	U	Jan04-10	0	260
CO	Pfizer/BioNTech	16-49	U	Jan11-17	1	189
CO	Pfizer/BioNTech	16-49	U	Jan18-24	0	32
CO	Pfizer/BioNTech	16-49	U	Jan25-31	0	42
CO	Pfizer/BioNTech	50-64	F	Feb01-07	4	21798
CO	Pfizer/BioNTech	50-64	F	Feb08-14	2	14530
CO	Pfizer/BioNTech	50-64	F	Feb15-21	0	10376
CO	Pfizer/BioNTech	50-64	F	Feb22-28	0	9678
CO	Pfizer/BioNTech	50-64	F	Jan04-10	6	61810
CO	Pfizer/BioNTech	50-64	F	Jan11-17	5	21249
CO	Pfizer/BioNTech	50-64	F	Jan18-24	10	25960
CO	Pfizer/BioNTech	50-64	F	Jan25-31	8	18319
CO	Pfizer/BioNTech	50-64	M	Feb01-07	1	11712
CO	Pfizer/BioNTech	50-64	M	Feb08-14	1	7000
CO	Pfizer/BioNTech	50-64	M	Feb15-21	1	4712
CO	Pfizer/BioNTech	50-64	M	Feb22-28	0	4692
CO	Pfizer/BioNTech	50-64	M	Jan04-10	3	31150
CO	Pfizer/BioNTech	50-64	M	Jan11-17	3	9972
CO	Pfizer/BioNTech	50-64	M	Jan18-24	3	12552
CO	Pfizer/BioNTech	50-64	M	Jan25-31	1	8743
CO	Pfizer/BioNTech	50-64	U	Feb01-07	0	48
CO	Pfizer/BioNTech	50-64	U	Feb08-14	0	130
CO	Pfizer/BioNTech	50-64	U	Feb15-21	0	92
CO	Pfizer/BioNTech	50-64	U	Feb22-28	0	93
CO	Pfizer/BioNTech	50-64	U	Jan11-17	0	9
CO	Pfizer/BioNTech	50-64	U	Jan18-24	0	32
CO	Pfizer/BioNTech	65-74	F	Feb01-07	3	34566
CO	Pfizer/BioNTech	65-74	F	Feb08-14	3	42175
CO	Pfizer/BioNTech	65-74	F	Feb15-21	0	32792
CO	Pfizer/BioNTech	65-74	F	Feb22-28	2	30378
CO	Pfizer/BioNTech	65-74	F	Jan04-10	1	8960
CO	Pfizer/BioNTech	65-74	F	Jan11-17	0	5481
CO	Pfizer/BioNTech	65-74	F	Jan18-24	4	9872
CO	Pfizer/BioNTech	65-74	F	Jan25-31	2	11725
CO	Pfizer/BioNTech	65-74	M	Feb01-07	5	29142
CO	Pfizer/BioNTech	65-74	M	Feb08-14	3	34895
CO	Pfizer/BioNTech	65-74	M	Feb15-21	2	27872
CO	Pfizer/BioNTech	65-74	M	Feb22-28	2	26085
CO	Pfizer/BioNTech	65-74	M	Jan04-10	0	6590
CO	Pfizer/BioNTech	65-74	M	Jan11-17	0	4122
CO	Pfizer/BioNTech	65-74	M	Jan18-24	1	6496
CO	Pfizer/BioNTech	65-74	M	Jan25-31	2	8442
CO	Pfizer/BioNTech	65-74	U	Feb01-07	0	18
CO	Pfizer/BioNTech	65-74	U	Feb08-14	0	25
CO	Pfizer/BioNTech	65-74	U	Feb15-21	0	32
CO	Pfizer/BioNTech	65-74	U	Feb22-28	0	54
CO	Pfizer/BioNTech	65-74	U	Jan11-17	0	9
CO	Pfizer/BioNTech	65-74	U	Jan25-31	0	14
CO	Pfizer/BioNTech	75-84	F	Feb01-07	3	30180
CO	Pfizer/BioNTech	75-84	F	Feb08-14	3	26590
CO	Pfizer/BioNTech	75-84	F	Feb15-21	3	27160
CO	Pfizer/BioNTech	75-84	F	Feb22-28	1	22044
CO	Pfizer/BioNTech	75-84	F	Jan04-10	0	1430
CO	Pfizer/BioNTech	75-84	F	Jan11-17	0	2043
CO	Pfizer/BioNTech	75-84	F	Jan18-24	2	7920
CO	Pfizer/BioNTech	75-84	F	Jan25-31	2	14189
CO	Pfizer/BioNTech	75-84	M	Feb01-07	5	22386
CO	Pfizer/BioNTech	75-84	M	Feb08-14	0	20455
CO	Pfizer/BioNTech	75-84	M	Feb15-21	2	21144
CO	Pfizer/BioNTech	75-84	M	Feb22-28	2	16584
CO	Pfizer/BioNTech	75-84	M	Jan04-10	0	1180
CO	Pfizer/BioNTech	75-84	M	Jan11-17	0	2358
CO	Pfizer/BioNTech	75-84	M	Jan18-24	1	6328
CO	Pfizer/BioNTech	75-84	M	Jan25-31	1	9961
CO	Pfizer/BioNTech	75-84	U	Feb01-07	0	12
CO	Pfizer/BioNTech	75-84	U	Feb08-14	0	20
CO	Pfizer/BioNTech	75-84	U	Feb15-21	0	12
CO	Pfizer/BioNTech	75-84	U	Feb22-28	0	15
CO	Pfizer/BioNTech	75-84	U	Jan25-31	0	14
CO	Pfizer/BioNTech	85+	F	Feb01-07	11	21906
CO	Pfizer/BioNTech	85+	F	Feb08-14	2	18850
CO	Pfizer/BioNTech	85+	F	Feb15-21	0	12720
CO	Pfizer/BioNTech	85+	F	Feb22-28	0	8553
CO	Pfizer/BioNTech	85+	F	Jan04-10	0	1670
CO	Pfizer/BioNTech	85+	F	Jan11-17	0	2241
CO	Pfizer/BioNTech	85+	F	Jan18-24	1	8040
CO	Pfizer/BioNTech	85+	F	Jan25-31	6	14917
CO	Pfizer/BioNTech	85+	M	Feb01-07	3	9960
CO	Pfizer/BioNTech	85+	M	Feb08-14	1	9085
CO	Pfizer/BioNTech	85+	M	Feb15-21	2	6752
CO	Pfizer/BioNTech	85+	M	Feb22-28	1	4845
CO	Pfizer/BioNTech	85+	M	Jan04-10	1	810
CO	Pfizer/BioNTech	85+	M	Jan11-17	0	1161
CO	Pfizer/BioNTech	85+	M	Jan18-24	1	2736
CO	Pfizer/BioNTech	85+	M	Jan25-31	1	5852
CO	Pfizer/BioNTech	85+	U	Feb08-14	0	5
CO	Pfizer/BioNTech	85+	U	Feb22-28	0	21
CO	Pfizer/BioNTech	85+	U	Jan04-10	0	10
CO	Pfizer/BioNTech	unknown	F	Jan11-17	0	9
CO	Pfizer/BioNTech	unknown	F	Jan18-24	0	16
CO	Pfizer/BioNTech	unknown	M	Feb01-07	0	6
CO	Pfizer/BioNTech	unknown	M	Feb08-14	0	5
CO	Pfizer/BioNTech	unknown	M	Feb15-21	0	4
CO	Pfizer/BioNTech	unknown	M	Jan11-17	0	18
CO	Pfizer/BioNTech	unknown	M	Jan18-24	0	16
CO	Pfizer/BioNTech	unknown	M	Jan25-31	0	7
CO	Unknown	16-49	F	Feb01-07	0	24
CO	Unknown	16-49	F	Feb08-14	0	60
CO	Unknown	16-49	F	Feb15-21	0	8
CO	Unknown	16-49	F	Feb22-28	0	12
CO	Unknown	16-49	F	Jan04-10	0	10
CO	Unknown	16-49	F	Jan11-17	0	9
CO	Unknown	16-49	F	Jan18-24	0	16
CO	Unknown	16-49	M	Feb01-07	0	12
CO	Unknown	16-49	M	Feb08-14	0	20
CO	Unknown	16-49	M	Feb15-21	0	12
CO	Unknown	16-49	M	Feb22-28	0	6
CO	Unknown	16-49	M	Jan04-10	0	20
CO	Unknown	16-49	M	Jan18-24	0	8
CO	Unknown	16-49	M	Jan25-31	0	14
CO	Unknown	50-64	F	Feb01-07	0	18
CO	Unknown	50-64	F	Feb08-14	0	15
CO	Unknown	50-64	F	Feb15-21	0	24
CO	Unknown	50-64	F	Feb22-28	0	12
CO	Unknown	50-64	F	Jan04-10	0	20
CO	Unknown	50-64	F	Jan11-17	0	18
CO	Unknown	50-64	F	Jan18-24	0	24
CO	Unknown	50-64	F	Jan25-31	0	7
CO	Unknown	50-64	M	Feb01-07	0	18
CO	Unknown	50-64	M	Feb08-14	0	35
CO	Unknown	50-64	M	Feb15-21	0	4
CO	Unknown	50-64	M	Feb22-28	0	24
CO	Unknown	50-64	M	Jan04-10	0	20
CO	Unknown	50-64	M	Jan18-24	0	8
CO	Unknown	50-64	M	Jan25-31	0	7
CO	Unknown	65-74	F	Feb01-07	0	48
CO	Unknown	65-74	F	Feb08-14	0	15
CO	Unknown	65-74	F	Feb15-21	0	12
CO	Unknown	65-74	F	Feb22-28	0	15
CO	Unknown	65-74	F	Jan11-17	0	18
CO	Unknown	65-74	F	Jan25-31	0	49
CO	Unknown	65-74	M	Feb01-07	0	60
CO	Unknown	65-74	M	Feb08-14	0	20
CO	Unknown	65-74	M	Feb15-21	0	12
CO	Unknown	65-74	M	Feb22-28	0	15
CO	Unknown	65-74	M	Jan04-10	0	20
CO	Unknown	65-74	M	Jan11-17	0	45
CO	Unknown	65-74	M	Jan18-24	0	24
CO	Unknown	65-74	M	Jan25-31	0	35
CO	Unknown	75-84	F	Feb01-07	0	24
CO	Unknown	75-84	F	Feb08-14	0	30
CO	Unknown	75-84	F	Feb15-21	0	24
CO	Unknown	75-84	F	Feb22-28	0	9
CO	Unknown	75-84	F	Jan11-17	0	9
CO	Unknown	75-84	F	Jan18-24	0	8
CO	Unknown	75-84	F	Jan25-31	0	42
CO	Unknown	75-84	M	Feb01-07	0	36
CO	Unknown	75-84	M	Feb08-14	0	15
CO	Unknown	75-84	M	Feb15-21	0	12
CO	Unknown	75-84	M	Feb22-28	0	12
CO	Unknown	75-84	M	Jan04-10	0	20
CO	Unknown	75-84	M	Jan11-17	0	27
CO	Unknown	75-84	M	Jan18-24	0	24
CO	Unknown	75-84	M	Jan25-31	0	28
CO	Unknown	85+	F	Feb01-07	0	12
CO	Unknown	85+	F	Feb08-14	0	10
CO	Unknown	85+	F	Feb15-21	0	12
CO	Unknown	85+	F	Feb22-28	0	3
CO	Unknown	85+	F	Jan11-17	0	36
CO	Unknown	85+	F	Jan18-24	0	16
CO	Unknown	85+	F	Jan25-31	0	21
CO	Unknown	85+	M	Feb01-07	0	18
CO	Unknown	85+	M	Feb15-21	0	16
CO	Unknown	85+	M	Feb22-28	0	6
CO	Unknown	85+	M	Jan04-10	0	10
CO	Unknown	85+	M	Jan11-17	0	9
CO	Unknown	85+	M	Jan25-31	0	28
IN	Moderna	16-49	F	Feb01-07	7	78054
IN	Moderna	16-49	F	Feb08-14	2	31330
IN	Moderna	16-49	F	Feb15-21	1	14324
IN	Moderna	16-49	F	Feb22-28	0	11484
IN	Moderna	16-49	F	Jan04-10	0	600
IN	Moderna	16-49	F	Jan11-17	0	450
IN	Moderna	16-49	F	Jan18-24	0	3496
IN	Moderna	16-49	F	Jan25-31	8	47131
IN	Moderna	16-49	M	Feb01-07	2	31434
IN	Moderna	16-49	M	Feb08-14	5	13850
IN	Moderna	16-49	M	Feb15-21	1	6768
IN	Moderna	16-49	M	Feb22-28	0	6264
IN	Moderna	16-49	M	Jan04-10	0	160
IN	Moderna	16-49	M	Jan11-17	0	189
IN	Moderna	16-49	M	Jan18-24	0	1352
IN	Moderna	16-49	M	Jan25-31	3	15330
IN	Moderna	16-49	U	Feb01-07	0	2622
IN	Moderna	16-49	U	Feb08-14	0	330
IN	Moderna	16-49	U	Feb15-21	0	280
IN	Moderna	16-49	U	Feb22-28	0	192
IN	Moderna	16-49	U	Jan11-17	0	18
IN	Moderna	16-49	U	Jan18-24	0	1800
IN	Moderna	16-49	U	Jan25-31	0	4158
IN	Moderna	50-64	F	Feb01-07	5	45924
IN	Moderna	50-64	F	Feb08-14	4	23770
IN	Moderna	50-64	F	Feb15-21	2	11452
IN	Moderna	50-64	F	Feb22-28	0	10305
IN	Moderna	50-64	F	Jan04-10	0	330
IN	Moderna	50-64	F	Jan11-17	0	423
IN	Moderna	50-64	F	Jan18-24	0	1880
IN	Moderna	50-64	F	Jan25-31	4	27678
IN	Moderna	50-64	M	Feb01-07	0	21366
IN	Moderna	50-64	M	Feb08-14	2	13445
IN	Moderna	50-64	M	Feb15-21	2	7312
IN	Moderna	50-64	M	Feb22-28	2	6663
IN	Moderna	50-64	M	Jan04-10	0	180
IN	Moderna	50-64	M	Jan11-17	0	234
IN	Moderna	50-64	M	Jan18-24	0	680
IN	Moderna	50-64	M	Jan25-31	4	10451
IN	Moderna	50-64	U	Feb01-07	0	2220
IN	Moderna	50-64	U	Feb08-14	0	305
IN	Moderna	50-64	U	Feb15-21	0	268
IN	Moderna	50-64	U	Feb22-28	0	213
IN	Moderna	50-64	U	Jan11-17	0	18
IN	Moderna	50-64	U	Jan18-24	0	1384
IN	Moderna	50-64	U	Jan25-31	0	3941
IN	Moderna	65-74	F	Feb01-07	4	16122
IN	Moderna	65-74	F	Feb08-14	1	16965
IN	Moderna	65-74	F	Feb15-21	0	29412
IN	Moderna	65-74	F	Feb22-28	3	44292
IN	Moderna	65-74	F	Jan04-10	0	160
IN	Moderna	65-74	F	Jan11-17	0	279
IN	Moderna	65-74	F	Jan18-24	0	1336
IN	Moderna	65-74	F	Jan25-31	1	9982
IN	Moderna	65-74	M	Feb01-07	0	11736
IN	Moderna	65-74	M	Feb08-14	1	16685
IN	Moderna	65-74	M	Feb15-21	2	26700
IN	Moderna	65-74	M	Feb22-28	3	39156
IN	Moderna	65-74	M	Jan04-10	0	120
IN	Moderna	65-74	M	Jan11-17	0	297
IN	Moderna	65-74	M	Jan18-24	0	1408
IN	Moderna	65-74	M	Jan25-31	1	5922
IN	Moderna	65-74	U	Feb01-07	0	348
IN	Moderna	65-74	U	Feb08-14	0	75
IN	Moderna	65-74	U	Feb15-21	0	100
IN	Moderna	65-74	U	Feb22-28	0	78
IN	Moderna	65-74	U	Jan11-17	0	9
IN	Moderna	65-74	U	Jan18-24	0	240
IN	Moderna	65-74	U	Jan25-31	0	616
IN	Moderna	75-84	F	Feb01-07	2	16008
IN	Moderna	75-84	F	Feb08-14	5	48905
IN	Moderna	75-84	F	Feb15-21	1	36920
IN	Moderna	75-84	F	Feb22-28	4	37959
IN	Moderna	75-84	F	Jan04-10	0	160
IN	Moderna	75-84	F	Jan11-17	0	711
IN	Moderna	75-84	F	Jan18-24	0	1368
IN	Moderna	75-84	F	Jan25-31	3	7693
IN	Moderna	75-84	M	Feb01-07	3	11130
IN	Moderna	75-84	M	Feb08-14	2	43515
IN	Moderna	75-84	M	Feb15-21	2	31476
IN	Moderna	75-84	M	Feb22-28	1	32838
IN	Moderna	75-84	M	Jan04-10	0	130
IN	Moderna	75-84	M	Jan11-17	0	621
IN	Moderna	75-84	M	Jan18-24	0	1080
IN	Moderna	75-84	M	Jan25-31	0	4081
IN	Moderna	75-84	U	Feb01-07	0	6
IN	Moderna	75-84	U	Feb08-14	0	65
IN	Moderna	75-84	U	Feb15-21	0	68
IN	Moderna	75-84	U	Feb22-28	0	39
IN	Moderna	75-84	U	Jan25-31	0	42
IN	Moderna	85+	F	Feb01-07	8	17952
IN	Moderna	85+	F	Feb08-14	5	47445
IN	Moderna	85+	F	Feb15-21	1	26136
IN	Moderna	85+	F	Feb22-28	1	14736
IN	Moderna	85+	F	Jan04-10	0	120
IN	Moderna	85+	F	Jan11-17	0	567
IN	Moderna	85+	F	Jan18-24	0	832
IN	Moderna	85+	F	Jan25-31	6	9555
IN	Moderna	85+	M	Feb01-07	2	9648
IN	Moderna	85+	M	Feb08-14	3	30140
IN	Moderna	85+	M	Feb15-21	2	13428
IN	Moderna	85+	M	Feb22-28	0	7317
IN	Moderna	85+	M	Jan04-10	0	30
IN	Moderna	85+	M	Jan11-17	0	333
IN	Moderna	85+	M	Jan18-24	0	384
IN	Moderna	85+	M	Jan25-31	3	2723
IN	Moderna	85+	U	Feb01-07	0	30
IN	Moderna	85+	U	Feb08-14	0	75
IN	Moderna	85+	U	Feb15-21	0	20
IN	Moderna	85+	U	Feb22-28	0	15
IN	Moderna	85+	U	Jan18-24	0	24
IN	Moderna	85+	U	Jan25-31	0	14
IN	Moderna	unknown	F	Jan25-31	0	7
IN	Pfizer/BioNTech	16-49	F	Feb01-07	7	35886
IN	Pfizer/BioNTech	16-49	F	Feb08-14	1	24830
IN	Pfizer/BioNTech	16-49	F	Feb15-21	1	19192
IN	Pfizer/BioNTech	16-49	F	Feb22-28	1	11730
IN	Pfizer/BioNTech	16-49	F	Jan04-10	11	93930
IN	Pfizer/BioNTech	16-49	F	Jan11-17	30	148383
IN	Pfizer/BioNTech	16-49	F	Jan18-24	18	118760
IN	Pfizer/BioNTech	16-49	F	Jan25-31	17	71442
IN	Pfizer/BioNTech	16-49	M	Feb01-07	2	14742
IN	Pfizer/BioNTech	16-49	M	Feb08-14	2	10565
IN	Pfizer/BioNTech	16-49	M	Feb15-21	2	8852
IN	Pfizer/BioNTech	16-49	M	Feb22-28	2	5439
IN	Pfizer/BioNTech	16-49	M	Jan04-10	5	47180
IN	Pfizer/BioNTech	16-49	M	Jan11-17	2	61965
IN	Pfizer/BioNTech	16-49	M	Jan18-24	2	40312
IN	Pfizer/BioNTech	16-49	M	Jan25-31	2	26138
IN	Pfizer/BioNTech	16-49	U	Feb01-07	0	66
IN	Pfizer/BioNTech	16-49	U	Feb08-14	0	40
IN	Pfizer/BioNTech	16-49	U	Feb15-21	0	60
IN	Pfizer/BioNTech	16-49	U	Feb22-28	0	27
IN	Pfizer/BioNTech	16-49	U	Jan04-10	0	240
IN	Pfizer/BioNTech	16-49	U	Jan11-17	0	261
IN	Pfizer/BioNTech	16-49	U	Jan18-24	0	208
IN	Pfizer/BioNTech	16-49	U	Jan25-31	0	189
IN	Pfizer/BioNTech	50-64	F	Feb01-07	2	20508
IN	Pfizer/BioNTech	50-64	F	Feb08-14	2	14810
IN	Pfizer/BioNTech	50-64	F	Feb15-21	1	11768
IN	Pfizer/BioNTech	50-64	F	Feb22-28	0	8142
IN	Pfizer/BioNTech	50-64	F	Jan04-10	5	47090
IN	Pfizer/BioNTech	50-64	F	Jan11-17	9	78408
IN	Pfizer/BioNTech	50-64	F	Jan18-24	12	70880
IN	Pfizer/BioNTech	50-64	F	Jan25-31	7	42672
IN	Pfizer/BioNTech	50-64	M	Feb01-07	0	9642
IN	Pfizer/BioNTech	50-64	M	Feb08-14	1	7430
IN	Pfizer/BioNTech	50-64	M	Feb15-21	1	6824
IN	Pfizer/BioNTech	50-64	M	Feb22-28	0	4338
IN	Pfizer/BioNTech	50-64	M	Jan04-10	0	25200
IN	Pfizer/BioNTech	50-64	M	Jan11-17	5	34641
IN	Pfizer/BioNTech	50-64	M	Jan18-24	3	23304
IN	Pfizer/BioNTech	50-64	M	Jan25-31	1	16625
IN	Pfizer/BioNTech	50-64	U	Feb01-07	0	96
IN	Pfizer/BioNTech	50-64	U	Feb08-14	0	30
IN	Pfizer/BioNTech	50-64	U	Feb15-21	0	40
IN	Pfizer/BioNTech	50-64	U	Feb22-28	0	24
IN	Pfizer/BioNTech	50-64	U	Jan04-10	0	130
IN	Pfizer/BioNTech	50-64	U	Jan11-17	0	297
IN	Pfizer/BioNTech	50-64	U	Jan18-24	0	256
IN	Pfizer/BioNTech	50-64	U	Jan25-31	0	147
IN	Pfizer/BioNTech	65-74	F	Feb01-07	1	23640
IN	Pfizer/BioNTech	65-74	F	Feb08-14	3	51195
IN	Pfizer/BioNTech	65-74	F	Feb15-21	1	43856
IN	Pfizer/BioNTech	65-74	F	Feb22-28	1	44475
IN	Pfizer/BioNTech	65-74	F	Jan04-10	3	7440
IN	Pfizer/BioNTech	65-74	F	Jan11-17	2	13977
IN	Pfizer/BioNTech	65-74	F	Jan18-24	2	15768
IN	Pfizer/BioNTech	65-74	F	Jan25-31	1	11074
IN	Pfizer/BioNTech	65-74	M	Feb01-07	0	19746
IN	Pfizer/BioNTech	65-74	M	Feb08-14	3	44965
IN	Pfizer/BioNTech	65-74	M	Feb15-21	4	38600
IN	Pfizer/BioNTech	65-74	M	Feb22-28	4	37821
IN	Pfizer/BioNTech	65-74	M	Jan04-10	0	7350
IN	Pfizer/BioNTech	65-74	M	Jan11-17	1	9441
IN	Pfizer/BioNTech	65-74	M	Jan18-24	1	8296
IN	Pfizer/BioNTech	65-74	M	Jan25-31	1	6643
IN	Pfizer/BioNTech	65-74	U	Feb01-07	0	42
IN	Pfizer/BioNTech	65-74	U	Feb08-14	0	95
IN	Pfizer/BioNTech	65-74	U	Feb15-21	0	44
IN	Pfizer/BioNTech	65-74	U	Feb22-28	0	60
IN	Pfizer/BioNTech	65-74	U	Jan04-10	0	20
IN	Pfizer/BioNTech	65-74	U	Jan11-17	0	72
IN	Pfizer/BioNTech	65-74	U	Jan18-24	0	16
IN	Pfizer/BioNTech	65-74	U	Jan25-31	0	7
IN	Pfizer/BioNTech	75-84	F	Feb01-07	3	42588
IN	Pfizer/BioNTech	75-84	F	Feb08-14	3	56450
IN	Pfizer/BioNTech	75-84	F	Feb15-21	2	38404
IN	Pfizer/BioNTech	75-84	F	Feb22-28	4	30927
IN	Pfizer/BioNTech	75-84	F	Jan04-10	0	610
IN	Pfizer/BioNTech	75-84	F	Jan11-17	0	2160
IN	Pfizer/BioNTech	75-84	F	Jan18-24	1	3136
IN	Pfizer/BioNTech	75-84	F	Jan25-31	0	10731
IN	Pfizer/BioNTech	75-84	M	Feb01-07	5	34014
IN	Pfizer/BioNTech	75-84	M	Feb08-14	3	45980
IN	Pfizer/BioNTech	75-84	M	Feb15-21	3	32184
IN	Pfizer/BioNTech	75-84	M	Feb22-28	1	23790
IN	Pfizer/BioNTech	75-84	M	Jan04-10	0	940
IN	Pfizer/BioNTech	75-84	M	Jan11-17	1	1917
IN	Pfizer/BioNTech	75-84	M	Jan18-24	2	2712
IN	Pfizer/BioNTech	75-84	M	Jan25-31	0	9282
IN	Pfizer/BioNTech	75-84	U	Feb01-07	0	36
IN	Pfizer/BioNTech	75-84	U	Feb08-14	0	90
IN	Pfizer/BioNTech	75-84	U	Feb15-21	0	72
IN	Pfizer/BioNTech	75-84	U	Feb22-28	0	63
IN	Pfizer/BioNTech	75-84	U	Jan18-24	0	8
IN	Pfizer/BioNTech	75-84	U	Jan25-31	0	14
IN	Pfizer/BioNTech	85+	F	Feb01-07	2	25614
IN	Pfizer/BioNTech	85+	F	Feb08-14	2	23205
IN	Pfizer/BioNTech	85+	F	Feb15-21	5	12568
IN	Pfizer/BioNTech	85+	F	Feb22-28	0	9192
IN	Pfizer/BioNTech	85+	F	Jan04-10	0	340
IN	Pfizer/BioNTech	85+	F	Jan11-17	0	567
IN	Pfizer/BioNTech	85+	F	Jan18-24	0	944
IN	Pfizer/BioNTech	85+	F	Jan25-31	2	6594
IN	Pfizer/BioNTech	85+	M	Feb01-07	2	16680
IN	Pfizer/BioNTech	85+	M	Feb08-14	1	14645
IN	Pfizer/BioNTech	85+	M	Feb15-21	0	7708
IN	Pfizer/BioNTech	85+	M	Feb22-28	3	5391
IN	Pfizer/BioNTech	85+	M	Jan04-10	0	130
IN	Pfizer/BioNTech	85+	M	Jan11-17	0	369
IN	Pfizer/BioNTech	85+	M	Jan18-24	0	704
IN	Pfizer/BioNTech	85+	M	Jan25-31	1	4627
IN	Pfizer/BioNTech	85+	U	Feb01-07	0	30
IN	Pfizer/BioNTech	85+	U	Feb08-14	0	25
IN	Pfizer/BioNTech	85+	U	Feb15-21	0	16
IN	Pfizer/BioNTech	85+	U	Jan25-31	0	7
IN	Pfizer/BioNTech	unknown	F	Jan04-10	0	10
IN	Pfizer/BioNTech	unknown	M	Feb08-14	0	5
IN	Unknown	16-49	F	Feb01-07	0	108
IN	Unknown	16-49	F	Feb08-14	0	45
IN	Unknown	16-49	F	Feb15-21	0	36
IN	Unknown	16-49	F	Feb22-28	0	27
IN	Unknown	16-49	F	Jan04-10	0	310
IN	Unknown	16-49	F	Jan11-17	0	108
IN	Unknown	16-49	F	Jan18-24	0	112
IN	Unknown	16-49	F	Jan25-31	0	140
IN	Unknown	16-49	M	Feb01-07	0	36
IN	Unknown	16-49	M	Feb08-14	0	40
IN	Unknown	16-49	M	Feb15-21	0	8
IN	Unknown	16-49	M	Feb22-28	0	9
IN	Unknown	16-49	M	Jan04-10	0	100
IN	Unknown	16-49	M	Jan11-17	0	45
IN	Unknown	16-49	M	Jan18-24	0	16
IN	Unknown	16-49	M	Jan25-31	0	56
IN	Unknown	50-64	F	Feb01-07	0	132
IN	Unknown	50-64	F	Feb08-14	0	55
IN	Unknown	50-64	F	Feb15-21	0	32
IN	Unknown	50-64	F	Feb22-28	0	9
IN	Unknown	50-64	F	Jan04-10	0	100
IN	Unknown	50-64	F	Jan11-17	0	144
IN	Unknown	50-64	F	Jan18-24	0	120
IN	Unknown	50-64	F	Jan25-31	0	63
IN	Unknown	50-64	M	Feb01-07	0	66
IN	Unknown	50-64	M	Feb08-14	0	25
IN	Unknown	50-64	M	Feb15-21	0	20
IN	Unknown	50-64	M	Feb22-28	0	27
IN	Unknown	50-64	M	Jan04-10	0	50
IN	Unknown	50-64	M	Jan11-17	0	27
IN	Unknown	50-64	M	Jan18-24	0	64
IN	Unknown	50-64	M	Jan25-31	0	56
IN	Unknown	65-74	F	Feb01-07	0	348
IN	Unknown	65-74	F	Feb08-14	0	275
IN	Unknown	65-74	F	Feb15-21	0	188
IN	Unknown	65-74	F	Feb22-28	0	81
IN	Unknown	65-74	F	Jan04-10	0	40
IN	Unknown	65-74	F	Jan11-17	0	45
IN	Unknown	65-74	F	Jan18-24	0	152
IN	Unknown	65-74	F	Jan25-31	0	245
IN	Unknown	65-74	M	Feb01-07	0	336
IN	Unknown	65-74	M	Feb08-14	0	225
IN	Unknown	65-74	M	Feb15-21	0	160
IN	Unknown	65-74	M	Feb22-28	0	114
IN	Unknown	65-74	M	Jan04-10	0	40
IN	Unknown	65-74	M	Jan11-17	0	72
IN	Unknown	65-74	M	Jan18-24	0	192
IN	Unknown	65-74	M	Jan25-31	0	259
IN	Unknown	75-84	F	Feb01-07	0	432
IN	Unknown	75-84	F	Feb08-14	0	130
IN	Unknown	75-84	F	Feb15-21	0	160
IN	Unknown	75-84	F	Feb22-28	0	33
IN	Unknown	75-84	F	Jan04-10	0	20
IN	Unknown	75-84	F	Jan11-17	0	90
IN	Unknown	75-84	F	Jan18-24	0	280
IN	Unknown	75-84	F	Jan25-31	0	231
IN	Unknown	75-84	M	Feb01-07	0	306
IN	Unknown	75-84	M	Feb08-14	0	160
IN	Unknown	75-84	M	Feb15-21	0	96
IN	Unknown	75-84	M	Feb22-28	0	30
IN	Unknown	75-84	M	Jan04-10	0	10
IN	Unknown	75-84	M	Jan11-17	0	72
IN	Unknown	75-84	M	Jan18-24	0	232
IN	Unknown	75-84	M	Jan25-31	0	322
IN	Unknown	85+	F	Feb01-07	0	156
IN	Unknown	85+	F	Feb08-14	0	55
IN	Unknown	85+	F	Feb15-21	0	48
IN	Unknown	85+	F	Feb22-28	0	18
IN	Unknown	85+	F	Jan04-10	0	10
IN	Unknown	85+	F	Jan11-17	0	81
IN	Unknown	85+	F	Jan18-24	0	136
IN	Unknown	85+	F	Jan25-31	0	140
IN	Unknown	85+	M	Feb01-07	0	126
IN	Unknown	85+	M	Feb08-14	0	50
IN	Unknown	85+	M	Feb15-21	0	24
IN	Unknown	85+	M	Feb22-28	0	24
IN	Unknown	85+	M	Jan11-17	0	54
IN	Unknown	85+	M	Jan18-24	0	112
IN	Unknown	85+	M	Jan25-31	0	105
KY	Moderna	16-49	F	Feb01-07	5	68934
KY	Moderna	16-49	F	Feb08-14	5	49475
KY	Moderna	16-49	F	Feb15-21	1	25812
KY	Moderna	16-49	F	Feb22-28	2	33498
KY	Moderna	16-49	F	Jan04-10	0	10
KY	Moderna	16-49	F	Jan11-17	0	90
KY	Moderna	16-49	F	Jan18-24	1	25520
KY	Moderna	16-49	F	Jan25-31	9	62265
KY	Moderna	16-49	M	Feb01-07	5	29760
KY	Moderna	16-49	M	Feb08-14	3	23620
KY	Moderna	16-49	M	Feb15-21	1	11692
KY	Moderna	16-49	M	Feb22-28	0	13224
KY	Moderna	16-49	M	Jan04-10	0	10
KY	Moderna	16-49	M	Jan11-17	0	72
KY	Moderna	16-49	M	Jan18-24	7	13584
KY	Moderna	16-49	M	Jan25-31	4	28378
KY	Moderna	16-49	U	Feb01-07	0	510
KY	Moderna	16-49	U	Feb08-14	0	635
KY	Moderna	16-49	U	Feb15-21	0	300
KY	Moderna	16-49	U	Feb22-28	0	492
KY	Moderna	16-49	U	Jan18-24	0	112
KY	Moderna	16-49	U	Jan25-31	0	343
KY	Moderna	50-64	F	Feb01-07	4	42216
KY	Moderna	50-64	F	Feb08-14	5	28780
KY	Moderna	50-64	F	Feb15-21	2	15024
KY	Moderna	50-64	F	Feb22-28	2	20247
KY	Moderna	50-64	F	Jan04-10	0	10
KY	Moderna	50-64	F	Jan11-17	1	63
KY	Moderna	50-64	F	Jan18-24	2	15680
KY	Moderna	50-64	F	Jan25-31	6	37254
KY	Moderna	50-64	M	Feb01-07	2	19542
KY	Moderna	50-64	M	Feb08-14	1	14680
KY	Moderna	50-64	M	Feb15-21	1	6932
KY	Moderna	50-64	M	Feb22-28	1	8529
KY	Moderna	50-64	M	Jan11-17	0	54
KY	Moderna	50-64	M	Jan18-24	2	8808
KY	Moderna	50-64	M	Jan25-31	1	17927
KY	Moderna	50-64	U	Feb01-07	0	228
KY	Moderna	50-64	U	Feb08-14	0	305
KY	Moderna	50-64	U	Feb15-21	0	124
KY	Moderna	50-64	U	Feb22-28	0	159
KY	Moderna	50-64	U	Jan18-24	0	56
KY	Moderna	50-64	U	Jan25-31	0	217
KY	Moderna	65-74	F	Feb01-07	2	21342
KY	Moderna	65-74	F	Feb08-14	2	20815
KY	Moderna	65-74	F	Feb15-21	0	13208
KY	Moderna	65-74	F	Feb22-28	1	12768
KY	Moderna	65-74	F	Jan11-17	0	18
KY	Moderna	65-74	F	Jan18-24	0	2504
KY	Moderna	65-74	F	Jan25-31	1	7392
KY	Moderna	65-74	M	Feb01-07	0	17892
KY	Moderna	65-74	M	Feb08-14	0	17210
KY	Moderna	65-74	M	Feb15-21	1	10472
KY	Moderna	65-74	M	Feb22-28	0	9435
KY	Moderna	65-74	M	Jan04-10	0	10
KY	Moderna	65-74	M	Jan11-17	0	9
KY	Moderna	65-74	M	Jan18-24	3	2672
KY	Moderna	65-74	M	Jan25-31	0	6398
KY	Moderna	65-74	U	Feb01-07	0	102
KY	Moderna	65-74	U	Feb08-14	0	140
KY	Moderna	65-74	U	Feb15-21	0	124
KY	Moderna	65-74	U	Feb22-28	0	120
KY	Moderna	65-74	U	Jan18-24	0	16
KY	Moderna	65-74	U	Jan25-31	0	49
KY	Moderna	75-84	F	Feb01-07	0	13578
KY	Moderna	75-84	F	Feb08-14	1	15565
KY	Moderna	75-84	F	Feb15-21	1	9212
KY	Moderna	75-84	F	Feb22-28	2	10038
KY	Moderna	75-84	F	Jan18-24	0	288
KY	Moderna	75-84	F	Jan25-31	0	1456
KY	Moderna	75-84	M	Feb01-07	1	12924
KY	Moderna	75-84	M	Feb08-14	2	13770
KY	Moderna	75-84	M	Feb15-21	0	8316
KY	Moderna	75-84	M	Feb22-28	0	7806
KY	Moderna	75-84	M	Jan11-17	0	18
KY	Moderna	75-84	M	Jan18-24	0	496
KY	Moderna	75-84	M	Jan25-31	0	2114
KY	Moderna	75-84	U	Feb01-07	0	96
KY	Moderna	75-84	U	Feb08-14	0	100
KY	Moderna	75-84	U	Feb15-21	0	112
KY	Moderna	75-84	U	Feb22-28	0	150
KY	Moderna	75-84	U	Jan25-31	0	28
KY	Moderna	85+	F	Feb01-07	0	3732
KY	Moderna	85+	F	Feb08-14	0	4695
KY	Moderna	85+	F	Feb15-21	0	2584
KY	Moderna	85+	F	Feb22-28	0	3453
KY	Moderna	85+	F	Jan18-24	0	160
KY	Moderna	85+	F	Jan25-31	0	294
KY	Moderna	85+	M	Feb01-07	0	2826
KY	Moderna	85+	M	Feb08-14	2	3100
KY	Moderna	85+	M	Feb15-21	0	1704
KY	Moderna	85+	M	Feb22-28	1	2019
KY	Moderna	85+	M	Jan18-24	0	32
KY	Moderna	85+	M	Jan25-31	0	273
KY	Moderna	85+	U	Feb01-07	0	12
KY	Moderna	85+	U	Feb08-14	0	20
KY	Moderna	85+	U	Feb15-21	0	32
KY	Moderna	85+	U	Feb22-28	0	27
KY	Pfizer/BioNTech	16-49	F	Feb01-07	5	46524
KY	Pfizer/BioNTech	16-49	F	Feb08-14	6	33345
KY	Pfizer/BioNTech	16-49	F	Feb15-21	2	21752
KY	Pfizer/BioNTech	16-49	F	Feb22-28	0	10242
KY	Pfizer/BioNTech	16-49	F	Jan04-10	12	27160
KY	Pfizer/BioNTech	16-49	F	Jan11-17	7	28116
KY	Pfizer/BioNTech	16-49	F	Jan18-24	8	28976
KY	Pfizer/BioNTech	16-49	F	Jan25-31	9	37457
KY	Pfizer/BioNTech	16-49	M	Feb01-07	1	20958
KY	Pfizer/BioNTech	16-49	M	Feb08-14	0	14620
KY	Pfizer/BioNTech	16-49	M	Feb15-21	0	9540
KY	Pfizer/BioNTech	16-49	M	Feb22-28	0	5637
KY	Pfizer/BioNTech	16-49	M	Jan04-10	3	13050
KY	Pfizer/BioNTech	16-49	M	Jan11-17	5	10836
KY	Pfizer/BioNTech	16-49	M	Jan18-24	3	9992
KY	Pfizer/BioNTech	16-49	M	Jan25-31	2	11613
KY	Pfizer/BioNTech	16-49	U	Feb01-07	0	48
KY	Pfizer/BioNTech	16-49	U	Feb08-14	0	40
KY	Pfizer/BioNTech	16-49	U	Feb15-21	0	20
KY	Pfizer/BioNTech	16-49	U	Feb22-28	0	18
KY	Pfizer/BioNTech	16-49	U	Jan04-10	0	30
KY	Pfizer/BioNTech	16-49	U	Jan11-17	0	9
KY	Pfizer/BioNTech	16-49	U	Jan18-24	0	16
KY	Pfizer/BioNTech	16-49	U	Jan25-31	0	259
KY	Pfizer/BioNTech	50-64	F	Feb01-07	12	26166
KY	Pfizer/BioNTech	50-64	F	Feb08-14	2	17035
KY	Pfizer/BioNTech	50-64	F	Feb15-21	1	11264
KY	Pfizer/BioNTech	50-64	F	Feb22-28	0	6990
KY	Pfizer/BioNTech	50-64	F	Jan04-10	4	10930
KY	Pfizer/BioNTech	50-64	F	Jan11-17	6	15561
KY	Pfizer/BioNTech	50-64	F	Jan18-24	8	15552
KY	Pfizer/BioNTech	50-64	F	Jan25-31	11	19999
KY	Pfizer/BioNTech	50-64	M	Feb01-07	3	11658
KY	Pfizer/BioNTech	50-64	M	Feb08-14	1	7385
KY	Pfizer/BioNTech	50-64	M	Feb15-21	2	5504
KY	Pfizer/BioNTech	50-64	M	Feb22-28	1	4704
KY	Pfizer/BioNTech	50-64	M	Jan04-10	2	5940
KY	Pfizer/BioNTech	50-64	M	Jan11-17	1	6687
KY	Pfizer/BioNTech	50-64	M	Jan18-24	0	5616
KY	Pfizer/BioNTech	50-64	M	Jan25-31	2	7070
KY	Pfizer/BioNTech	50-64	U	Feb01-07	0	24
KY	Pfizer/BioNTech	50-64	U	Feb08-14	0	10
KY	Pfizer/BioNTech	50-64	U	Feb15-21	0	4
KY	Pfizer/BioNTech	50-64	U	Feb22-28	0	9
KY	Pfizer/BioNTech	50-64	U	Jan04-10	0	20
KY	Pfizer/BioNTech	50-64	U	Jan11-17	0	9
KY	Pfizer/BioNTech	50-64	U	Jan25-31	1	84
KY	Pfizer/BioNTech	65-74	F	Feb01-07	5	14772
KY	Pfizer/BioNTech	65-74	F	Feb08-14	1	19585
KY	Pfizer/BioNTech	65-74	F	Feb15-21	4	21708
KY	Pfizer/BioNTech	65-74	F	Feb22-28	2	25281
KY	Pfizer/BioNTech	65-74	F	Jan04-10	0	1440
KY	Pfizer/BioNTech	65-74	F	Jan11-17	3	5400
KY	Pfizer/BioNTech	65-74	F	Jan18-24	2	5200
KY	Pfizer/BioNTech	65-74	F	Jan25-31	6	7357
KY	Pfizer/BioNTech	65-74	M	Feb01-07	3	10998
KY	Pfizer/BioNTech	65-74	M	Feb08-14	3	15310
KY	Pfizer/BioNTech	65-74	M	Feb15-21	5	17244
KY	Pfizer/BioNTech	65-74	M	Feb22-28	3	19287
KY	Pfizer/BioNTech	65-74	M	Jan04-10	0	1280
KY	Pfizer/BioNTech	65-74	M	Jan11-17	2	3834
KY	Pfizer/BioNTech	65-74	M	Jan18-24	7	3456
KY	Pfizer/BioNTech	65-74	M	Jan25-31	7	4851
KY	Pfizer/BioNTech	65-74	U	Feb01-07	0	18
KY	Pfizer/BioNTech	65-74	U	Feb08-14	0	50
KY	Pfizer/BioNTech	65-74	U	Feb15-21	0	20
KY	Pfizer/BioNTech	65-74	U	Feb22-28	0	66
KY	Pfizer/BioNTech	65-74	U	Jan11-17	0	9
KY	Pfizer/BioNTech	65-74	U	Jan25-31	0	7
KY	Pfizer/BioNTech	75-84	F	Feb01-07	5	10404
KY	Pfizer/BioNTech	75-84	F	Feb08-14	7	14505
KY	Pfizer/BioNTech	75-84	F	Feb15-21	2	17948
KY	Pfizer/BioNTech	75-84	F	Feb22-28	1	21669
KY	Pfizer/BioNTech	75-84	F	Jan04-10	1	100
KY	Pfizer/BioNTech	75-84	F	Jan11-17	8	4842
KY	Pfizer/BioNTech	75-84	F	Jan18-24	5	5176
KY	Pfizer/BioNTech	75-84	F	Jan25-31	8	6965
KY	Pfizer/BioNTech	75-84	M	Feb01-07	4	7206
KY	Pfizer/BioNTech	75-84	M	Feb08-14	5	12100
KY	Pfizer/BioNTech	75-84	M	Feb15-21	0	14312
KY	Pfizer/BioNTech	75-84	M	Feb22-28	1	16353
KY	Pfizer/BioNTech	75-84	M	Jan04-10	0	200
KY	Pfizer/BioNTech	75-84	M	Jan11-17	2	2430
KY	Pfizer/BioNTech	75-84	M	Jan18-24	4	2336
KY	Pfizer/BioNTech	75-84	M	Jan25-31	6	3577
KY	Pfizer/BioNTech	75-84	U	Feb01-07	0	18
KY	Pfizer/BioNTech	75-84	U	Feb08-14	0	40
KY	Pfizer/BioNTech	75-84	U	Feb15-21	0	32
KY	Pfizer/BioNTech	75-84	U	Feb22-28	0	54
KY	Pfizer/BioNTech	75-84	U	Jan25-31	0	7
KY	Pfizer/BioNTech	85+	F	Feb01-07	6	7914
KY	Pfizer/BioNTech	85+	F	Feb08-14	1	5085
KY	Pfizer/BioNTech	85+	F	Feb15-21	2	6756
KY	Pfizer/BioNTech	85+	F	Feb22-28	0	7107
KY	Pfizer/BioNTech	85+	F	Jan04-10	0	20
KY	Pfizer/BioNTech	85+	F	Jan11-17	1	6597
KY	Pfizer/BioNTech	85+	F	Jan18-24	7	7768
KY	Pfizer/BioNTech	85+	F	Jan25-31	8	9415
KY	Pfizer/BioNTech	85+	M	Feb01-07	1	3018
KY	Pfizer/BioNTech	85+	M	Feb08-14	0	2830
KY	Pfizer/BioNTech	85+	M	Feb15-21	1	3396
KY	Pfizer/BioNTech	85+	M	Feb22-28	0	3804
KY	Pfizer/BioNTech	85+	M	Jan04-10	0	30
KY	Pfizer/BioNTech	85+	M	Jan11-17	2	1971
KY	Pfizer/BioNTech	85+	M	Jan18-24	2	2040
KY	Pfizer/BioNTech	85+	M	Jan25-31	4	3150
KY	Pfizer/BioNTech	85+	U	Feb01-07	0	12
KY	Pfizer/BioNTech	85+	U	Feb08-14	0	5
KY	Pfizer/BioNTech	85+	U	Feb15-21	0	20
KY	Pfizer/BioNTech	85+	U	Feb22-28	0	12
KY	Unknown	16-49	F	Feb08-14	1
KY	Unknown	16-49	F	Jan18-24	1
KY	Unknown	50-64	F	Jan25-31	1
KY	Unknown	65-74	F	Feb08-14	1
KY	Unknown	65-74	F	Feb22-28	1
KY	Unknown	75-84	F	Feb01-07	1
KY	Unknown	85+	F	Jan25-31	1
TN	Moderna	16-49	F	Feb01-07	5	40272
TN	Moderna	16-49	F	Feb08-14	2	22405
TN	Moderna	16-49	F	Feb15-21	0	5568
TN	Moderna	16-49	F	Feb22-28	4	16392
TN	Moderna	16-49	F	Jan04-10	0	290
TN	Moderna	16-49	F	Jan11-17	0	504
TN	Moderna	16-49	F	Jan18-24	7	43160
TN	Moderna	16-49	F	Jan25-31	15	67599
TN	Moderna	16-49	M	Feb01-07	1	17748
TN	Moderna	16-49	M	Feb08-14	1	9025
TN	Moderna	16-49	M	Feb15-21	0	2548
TN	Moderna	16-49	M	Feb22-28	0	7329
TN	Moderna	16-49	M	Jan04-10	0	210
TN	Moderna	16-49	M	Jan11-17	0	324
TN	Moderna	16-49	M	Jan18-24	3	33904
TN	Moderna	16-49	M	Jan25-31	2	35056
TN	Moderna	16-49	U	Feb01-07	0	18
TN	Moderna	16-49	U	Feb08-14	0	20
TN	Moderna	16-49	U	Feb22-28	0	21
TN	Moderna	16-49	U	Jan18-24	0	24
TN	Moderna	16-49	U	Jan25-31	0	112
TN	Moderna	50-64	F	Feb01-07	7	29814
TN	Moderna	50-64	F	Feb08-14	3	18055
TN	Moderna	50-64	F	Feb15-21	1	4816
TN	Moderna	50-64	F	Feb22-28	1	13881
TN	Moderna	50-64	F	Jan04-10	0	310
TN	Moderna	50-64	F	Jan11-17	0	432
TN	Moderna	50-64	F	Jan18-24	5	30080
TN	Moderna	50-64	F	Jan25-31	9	49483
TN	Moderna	50-64	M	Feb01-07	1	14130
TN	Moderna	50-64	M	Feb08-14	0	8415
TN	Moderna	50-64	M	Feb15-21	0	2296
TN	Moderna	50-64	M	Feb22-28	0	7401
TN	Moderna	50-64	M	Jan04-10	0	180
TN	Moderna	50-64	M	Jan11-17	0	333
TN	Moderna	50-64	M	Jan18-24	2	25880
TN	Moderna	50-64	M	Jan25-31	2	27153
TN	Moderna	50-64	U	Feb01-07	0	36
TN	Moderna	50-64	U	Feb08-14	0	10
TN	Moderna	50-64	U	Feb22-28	0	30
TN	Moderna	50-64	U	Jan18-24	0	32
TN	Moderna	50-64	U	Jan25-31	0	133
TN	Moderna	65-74	F	Feb01-07	3	16254
TN	Moderna	65-74	F	Feb08-14	3	12085
TN	Moderna	65-74	F	Feb15-21	0	4852
TN	Moderna	65-74	F	Feb22-28	1	17613
TN	Moderna	65-74	F	Jan04-10	0	260
TN	Moderna	65-74	F	Jan11-17	0	342
TN	Moderna	65-74	F	Jan18-24	2	8808
TN	Moderna	65-74	F	Jan25-31	2	21098
TN	Moderna	65-74	M	Feb01-07	2	10980
TN	Moderna	65-74	M	Feb08-14	3	7960
TN	Moderna	65-74	M	Feb15-21	1	3188
TN	Moderna	65-74	M	Feb22-28	2	12453
TN	Moderna	65-74	M	Jan04-10	0	130
TN	Moderna	65-74	M	Jan11-17	0	315
TN	Moderna	65-74	M	Jan18-24	1	9968
TN	Moderna	65-74	M	Jan25-31	3	15491
TN	Moderna	65-74	U	Feb01-07	0	18
TN	Moderna	65-74	U	Feb08-14	0	20
TN	Moderna	65-74	U	Feb15-21	0	4
TN	Moderna	65-74	U	Feb22-28	0	24
TN	Moderna	65-74	U	Jan18-24	0	8
TN	Moderna	65-74	U	Jan25-31	0	28
TN	Moderna	75-84	F	Feb01-07	5	56154
TN	Moderna	75-84	F	Feb08-14	5	38425
TN	Moderna	75-84	F	Feb15-21	2	11216
TN	Moderna	75-84	F	Feb22-28	1	29484
TN	Moderna	75-84	F	Jan04-10	0	840
TN	Moderna	75-84	F	Jan11-17	0	1260
TN	Moderna	75-84	F	Jan18-24	0	3376
TN	Moderna	75-84	F	Jan25-31	2	37408
TN	Moderna	75-84	M	Feb01-07	4	50028
TN	Moderna	75-84	M	Feb08-14	6	30755
TN	Moderna	75-84	M	Feb15-21	1	8360
TN	Moderna	75-84	M	Feb22-28	3	22254
TN	Moderna	75-84	M	Jan04-10	0	820
TN	Moderna	75-84	M	Jan11-17	0	1206
TN	Moderna	75-84	M	Jan18-24	0	4416
TN	Moderna	75-84	M	Jan25-31	0	32256
TN	Moderna	75-84	U	Feb01-07	0	36
TN	Moderna	75-84	U	Feb08-14	0	55
TN	Moderna	75-84	U	Feb15-21	0	16
TN	Moderna	75-84	U	Feb22-28	0	39
TN	Moderna	75-84	U	Jan25-31	0	35
TN	Moderna	85+	F	Feb01-07	4	21726
TN	Moderna	85+	F	Feb08-14	3	22255
TN	Moderna	85+	F	Feb15-21	1	8500
TN	Moderna	85+	F	Feb22-28	3	15663
TN	Moderna	85+	F	Jan04-10	0	320
TN	Moderna	85+	F	Jan11-17	0	495
TN	Moderna	85+	F	Jan18-24	0	840
TN	Moderna	85+	F	Jan25-31	3	15925
TN	Moderna	85+	M	Feb01-07	1	12792
TN	Moderna	85+	M	Feb08-14	1	10300
TN	Moderna	85+	M	Feb15-21	1	3580
TN	Moderna	85+	M	Feb22-28	4	7287
TN	Moderna	85+	M	Jan04-10	0	240
TN	Moderna	85+	M	Jan11-17	0	261
TN	Moderna	85+	M	Jan18-24	0	736
TN	Moderna	85+	M	Jan25-31	2	8372
TN	Moderna	85+	U	Feb01-07	0	12
TN	Moderna	85+	U	Feb08-14	0	5
TN	Moderna	85+	U	Feb15-21	0	4
TN	Moderna	85+	U	Feb22-28	0	6
TN	Moderna	85+	U	Jan25-31	0	7
TN	Moderna	Unknown	F	Jan25-31	0	7
TN	Moderna	Unknown	M	Feb08-14	0	5
TN	Pfizer/BioNTech	16-49	F	Feb01-07	9	35214
TN	Pfizer/BioNTech	16-49	F	Feb08-14	4	21110
TN	Pfizer/BioNTech	16-49	F	Feb15-21	1	13120
TN	Pfizer/BioNTech	16-49	F	Feb22-28	1	21372
TN	Pfizer/BioNTech	16-49	F	Jan04-10	17	106620
TN	Pfizer/BioNTech	16-49	F	Jan11-17	22	121716
TN	Pfizer/BioNTech	16-49	F	Jan18-24	12	114368
TN	Pfizer/BioNTech	16-49	F	Jan25-31	12	64624
TN	Pfizer/BioNTech	16-49	M	Feb01-07	5	13944
TN	Pfizer/BioNTech	16-49	M	Feb08-14	2	9525
TN	Pfizer/BioNTech	16-49	M	Feb15-21	0	5840
TN	Pfizer/BioNTech	16-49	M	Feb22-28	2	10152
TN	Pfizer/BioNTech	16-49	M	Jan04-10	3	53680
TN	Pfizer/BioNTech	16-49	M	Jan11-17	4	47601
TN	Pfizer/BioNTech	16-49	M	Jan18-24	5	44600
TN	Pfizer/BioNTech	16-49	M	Jan25-31	4	24430
TN	Pfizer/BioNTech	16-49	U	Feb01-07	0	96
TN	Pfizer/BioNTech	16-49	U	Feb08-14	0	60
TN	Pfizer/BioNTech	16-49	U	Feb15-21	0	28
TN	Pfizer/BioNTech	16-49	U	Feb22-28	0	60
TN	Pfizer/BioNTech	16-49	U	Jan04-10	0	760
TN	Pfizer/BioNTech	16-49	U	Jan11-17	0	864
TN	Pfizer/BioNTech	16-49	U	Jan18-24	0	744
TN	Pfizer/BioNTech	16-49	U	Jan25-31	0	161
TN	Pfizer/BioNTech	50-64	F	Feb01-07	4	20166
TN	Pfizer/BioNTech	50-64	F	Feb08-14	2	12245
TN	Pfizer/BioNTech	50-64	F	Feb15-21	1	7112
TN	Pfizer/BioNTech	50-64	F	Feb22-28	0	14556
TN	Pfizer/BioNTech	50-64	F	Jan04-10	4	47430
TN	Pfizer/BioNTech	50-64	F	Jan11-17	6	61911
TN	Pfizer/BioNTech	50-64	F	Jan18-24	14	60344
TN	Pfizer/BioNTech	50-64	F	Jan25-31	8	36778
TN	Pfizer/BioNTech	50-64	M	Feb01-07	1	8616
TN	Pfizer/BioNTech	50-64	M	Feb08-14	0	5955
TN	Pfizer/BioNTech	50-64	M	Feb15-21	0	3512
TN	Pfizer/BioNTech	50-64	M	Feb22-28	0	7449
TN	Pfizer/BioNTech	50-64	M	Jan04-10	2	28070
TN	Pfizer/BioNTech	50-64	M	Jan11-17	0	27135
TN	Pfizer/BioNTech	50-64	M	Jan18-24	4	24720
TN	Pfizer/BioNTech	50-64	M	Jan25-31	4	13671
TN	Pfizer/BioNTech	50-64	U	Feb01-07	0	12
TN	Pfizer/BioNTech	50-64	U	Feb08-14	0	55
TN	Pfizer/BioNTech	50-64	U	Feb15-21	0	20
TN	Pfizer/BioNTech	50-64	U	Feb22-28	0	15
TN	Pfizer/BioNTech	50-64	U	Jan04-10	0	130
TN	Pfizer/BioNTech	50-64	U	Jan11-17	0	225
TN	Pfizer/BioNTech	50-64	U	Jan18-24	0	128
TN	Pfizer/BioNTech	50-64	U	Jan25-31	0	63
TN	Pfizer/BioNTech	65-74	F	Feb01-07	0	9312
TN	Pfizer/BioNTech	65-74	F	Feb08-14	0	11985
TN	Pfizer/BioNTech	65-74	F	Feb15-21	0	8048
TN	Pfizer/BioNTech	65-74	F	Feb22-28	4	27228
TN	Pfizer/BioNTech	65-74	F	Jan04-10	1	7810
TN	Pfizer/BioNTech	65-74	F	Jan11-17	0	10296
TN	Pfizer/BioNTech	65-74	F	Jan18-24	0	14576
TN	Pfizer/BioNTech	65-74	F	Jan25-31	3	14224
TN	Pfizer/BioNTech	65-74	M	Feb01-07	2	5562
TN	Pfizer/BioNTech	65-74	M	Feb08-14	1	8480
TN	Pfizer/BioNTech	65-74	M	Feb15-21	0	5620
TN	Pfizer/BioNTech	65-74	M	Feb22-28	0	19815
TN	Pfizer/BioNTech	65-74	M	Jan04-10	1	7790
TN	Pfizer/BioNTech	65-74	M	Jan11-17	1	7434
TN	Pfizer/BioNTech	65-74	M	Jan18-24	4	8872
TN	Pfizer/BioNTech	65-74	M	Jan25-31	1	8897
TN	Pfizer/BioNTech	65-74	U	Feb01-07	0	6
TN	Pfizer/BioNTech	65-74	U	Feb08-14	0	25
TN	Pfizer/BioNTech	65-74	U	Feb15-21	0	4
TN	Pfizer/BioNTech	65-74	U	Feb22-28	0	36
TN	Pfizer/BioNTech	65-74	U	Jan04-10	0	70
TN	Pfizer/BioNTech	65-74	U	Jan11-17	0	63
TN	Pfizer/BioNTech	65-74	U	Jan18-24	0	32
TN	Pfizer/BioNTech	65-74	U	Jan25-31	0	56
TN	Pfizer/BioNTech	75-84	F	Feb01-07	2	39318
TN	Pfizer/BioNTech	75-84	F	Feb08-14	4	40235
TN	Pfizer/BioNTech	75-84	F	Feb15-21	3	25304
TN	Pfizer/BioNTech	75-84	F	Feb22-28	3	42333
TN	Pfizer/BioNTech	75-84	F	Jan04-10	0	1270
TN	Pfizer/BioNTech	75-84	F	Jan11-17	1	1998
TN	Pfizer/BioNTech	75-84	F	Jan18-24	0	18848
TN	Pfizer/BioNTech	75-84	F	Jan25-31	2	43785
TN	Pfizer/BioNTech	75-84	M	Feb01-07	3	34404
TN	Pfizer/BioNTech	75-84	M	Feb08-14	3	32575
TN	Pfizer/BioNTech	75-84	M	Feb15-21	4	20944
TN	Pfizer/BioNTech	75-84	M	Feb22-28	3	32187
TN	Pfizer/BioNTech	75-84	M	Jan04-10	0	1370
TN	Pfizer/BioNTech	75-84	M	Jan11-17	0	2034
TN	Pfizer/BioNTech	75-84	M	Jan18-24	0	17432
TN	Pfizer/BioNTech	75-84	M	Jan25-31	6	40936
TN	Pfizer/BioNTech	75-84	U	Feb01-07	0	6
TN	Pfizer/BioNTech	75-84	U	Feb08-14	0	100
TN	Pfizer/BioNTech	75-84	U	Feb15-21	0	52
TN	Pfizer/BioNTech	75-84	U	Feb22-28	0	87
TN	Pfizer/BioNTech	75-84	U	Jan11-17	0	27
TN	Pfizer/BioNTech	75-84	U	Jan18-24	0	16
TN	Pfizer/BioNTech	75-84	U	Jan25-31	0	49
TN	Pfizer/BioNTech	85+	F	Feb01-07	1	11430
TN	Pfizer/BioNTech	85+	F	Feb08-14	1	11685
TN	Pfizer/BioNTech	85+	F	Feb15-21	1	9320
TN	Pfizer/BioNTech	85+	F	Feb22-28	1	13722
TN	Pfizer/BioNTech	85+	F	Jan04-10	0	260
TN	Pfizer/BioNTech	85+	F	Jan11-17	0	405
TN	Pfizer/BioNTech	85+	F	Jan18-24	0	4416
TN	Pfizer/BioNTech	85+	F	Jan25-31	1	12243
TN	Pfizer/BioNTech	85+	M	Feb01-07	0	8370
TN	Pfizer/BioNTech	85+	M	Feb08-14	0	7960
TN	Pfizer/BioNTech	85+	M	Feb15-21	0	5888
TN	Pfizer/BioNTech	85+	M	Feb22-28	2	7902
TN	Pfizer/BioNTech	85+	M	Jan04-10	0	220
TN	Pfizer/BioNTech	85+	M	Jan11-17	0	297
TN	Pfizer/BioNTech	85+	M	Jan18-24	0	4040
TN	Pfizer/BioNTech	85+	M	Jan25-31	1	9408
TN	Pfizer/BioNTech	85+	U	Feb08-14	0	15
TN	Pfizer/BioNTech	85+	U	Feb15-21	0	16
TN	Pfizer/BioNTech	85+	U	Feb22-28	0	12
TN	Pfizer/BioNTech	85+	U	Jan25-31	0	7
TN	Pfizer/BioNTech	Unknown	M	Feb01-07	0	6
TN	Pfizer/BioNTech	Unknown	M	Jan04-10	0	10
TN	Pfizer/BioNTech	Unknown	M	Jan18-24	0	8
TN	Unknown	16-49	F	Feb08-14	0	5
TN	Unknown	16-49	F	Feb22-28	0	6
TN	Unknown	16-49	M	Feb01-07	0	12
TN	Unknown	16-49	M	Feb22-28	0	6
TN	Unknown	16-49	M	Jan18-24	0	8
TN	Unknown	50-64	F	Feb01-07	0	12
TN	Unknown	50-64	F	Feb08-14	0	20
TN	Unknown	50-64	F	Feb15-21	0	12
TN	Unknown	50-64	F	Feb22-28	0	15
TN	Unknown	50-64	M	Feb01-07	0	6
TN	Unknown	50-64	M	Feb08-14	0	10
TN	Unknown	50-64	M	Feb15-21	0	8
TN	Unknown	50-64	M	Feb22-28	0	6
TN	Unknown	50-64	M	Jan11-17	0	9
TN	Unknown	50-64	M	Jan25-31	0	7
TN	Unknown	65-74	F	Feb01-07	0	24
TN	Unknown	65-74	F	Feb08-14	0	15
TN	Unknown	65-74	F	Feb15-21	0	4
TN	Unknown	65-74	F	Feb22-28	0	9
TN	Unknown	65-74	F	Jan04-10	0	10
TN	Unknown	65-74	F	Jan11-17	0	9
TN	Unknown	65-74	F	Jan25-31	0	14
TN	Unknown	65-74	M	Feb01-07	0	6
TN	Unknown	65-74	M	Feb08-14	0	10
TN	Unknown	65-74	M	Feb15-21	0	4
TN	Unknown	65-74	M	Feb22-28	0	6
TN	Unknown	65-74	M	Jan11-17	0	18
TN	Unknown	65-74	M	Jan18-24	0	8
TN	Unknown	65-74	M	Jan25-31	0	7
TN	Unknown	75-84	F	Feb01-07	0	18
TN	Unknown	75-84	F	Jan11-17	0	9
TN	Unknown	75-84	F	Jan18-24	0	16
TN	Unknown	75-84	F	Jan25-31	0	14
TN	Unknown	75-84	M	Feb01-07	0	6
TN	Unknown	75-84	M	Feb15-21	0	4
TN	Unknown	75-84	M	Feb22-28	0	3
TN	Unknown	75-84	M	Jan04-10	0	10
TN	Unknown	75-84	M	Jan11-17	0	9
TN	Unknown	75-84	M	Jan18-24	0	8
TN	Unknown	75-84	M	Jan25-31	0	7
TN	Unknown	85+	F	Feb01-07	0	12
TN	Unknown	85+	F	Feb22-28	0	3
TN	Unknown	85+	F	Jan11-17	0	9
TN	Unknown	85+	F	Jan18-24	0	8
TN	Unknown	85+	M	Feb15-21	0	4
TN	Unknown	85+	M	Jan11-17	0	9

## Sheet: README
READ ME
Cases tab reflects vaccine breakthrough cases
Strata tab reflects data used for rate ratio calculations
Privacy suppression implemented on Cases tab as follows:
Cases tab:
Age categories rather than age
Week of Positive SARS-CoV-2 test and week of receipt of 2nd dose of mRNA COVID-19 vaccine rather than specific days
Sex and/or Age category was suppressed (denoted by "S") for records with crosstabulated cell counts of state, sex, and age of <5
Stratified Counts tab
Person weeks at risk calculated started accumulating 14 days following the end of the week of receipt of second dose of an mRNA COVID-19 vaccine
